# Supplementary material for: 11-(2-Oxopyrrolidin-1-ylmeth­yl)-1,2,3,4,5,6,11,11a-octa­hydro­pyrido[2,1-b]quinazolin-6-one dihydrate
Source: Acta Crystallogr Sect E Struct Rep Online. 2010 Mar 20;66(Pt 4):o890. doi: 10.1107/S1600536810009955 (PMC2983797; doi:10.1107/S1600536810009955)
Supplement: Supplementary file 1 [file e-66-0o890-sup1.cif]

##############################################################################
###                                                                        ###
###        Electronic paper (Acta Crystallographica Section E)             ###
###                                                                        ###
##############################################################################
#                                                                            #
# This CIF contains the data in a paper accepted for publication in Acta     #
# Crystallographica Section E. It conforms to the requirements of Notes      #
# for Authors for Section E, and has been peer reviewed under the auspices   #
# of the IUCr Commission on Journals.                                        #
#                                                                            #
# Full details of the Crystallographic Information File format               #
# are given in the paper "The Crystallographic Information File (CIF):       #
# a New Standard Archive File for Crystallography" by S. R. Hall, F. H.      #
# Allen and I. D. Brown [Acta Cryst. (1991), A47, 655-685].                  #
#                                                                            #
# The current version of the core CIF dictionary is obtainable from          #
# ftp://ftp.iucr.org/pub/cif_core.dic. The current version number is 2.4.    #
#                                                                            #
# Software is freely available for graphical display of the structure(s) in  #
# this CIF.  For information consult the CIF home page http://www.iucr.org/  #
# cif/home.html                                                              #
#                                                                            #
# This file may be used for bona fide research purposes within the           #
# scientific community so long as proper attribution is given to the journal # 
# article from which it was obtained.                                        #
#                                                                            #
##############################################################################
                                             
data_I
_audit_creation_method     SHELXL-97
_chemical_name_systematic
;
11-(2-Oxopyrrolidin-1-ylmethyl)-1,2,3,4,5,6,11,11a-
octahydropyrido[2,1-<i>b</i>]quinazolin-6-one dihydrate
;
_chemical_name_common
;
;
_chemical_formula_moiety     'C17 H21 N3 O2, 2(H2 O)'
_chemical_formula_sum     'C17 H25 N3 O4'
_chemical_formula_iupac     'C17 H21 N3 O2, 2H2 O'
_chemical_formula_weight     335.40
_chemical_melting_point     373.0(10)
_symmetry_cell_setting     monoclinic
_symmetry_space_group_name_H-M     'P 21/n'
_symmetry_space_group_name_Hall     '-P 2yn'
loop_
    _symmetry_equiv_pos_as_xyz
    'x, y, z'
    '-x+1/2, y+1/2, -z+1/2'
    '-x, -y, -z'
    'x-1/2, -y-1/2, z-1/2'
_cell_length_a     14.794(3)
_cell_length_b     7.6720(15)
_cell_length_c     15.593(3)
_cell_angle_alpha     90.00
_cell_angle_beta     104.48(3)
_cell_angle_gamma     90.00
_cell_volume     1713.6(6)
_cell_formula_units_Z     4
_cell_measurement_reflns_used     15
_cell_measurement_theta_min     10
_cell_measurement_theta_max     20
_cell_measurement_temperature     300.0(10)
_exptl_crystal_description     prizm
_exptl_crystal_colour     yellow
_exptl_crystal_size_max     0.60
_exptl_crystal_size_mid     0.55
_exptl_crystal_size_min     0.35
_exptl_crystal_density_diffrn     1.300
_exptl_crystal_density_meas     ?
_exptl_crystal_density_method     'not measured'
_exptl_crystal_F_000     720
_exptl_absorpt_coefficient_mu     0.093
_exptl_absorpt_correction_type     'none'
_exptl_absorpt_process_details     ?
_exptl_absorpt_correction_T_min     ?
_exptl_absorpt_correction_T_max     ?
_exptl_special_details
;
;
_diffrn_ambient_temperature     300.0(10)
_diffrn_radiation_type     MoK\a
_diffrn_radiation_wavelength     0.71073
_diffrn_radiation_source     'fine-focus sealed tube'
_diffrn_radiation_monochromator     graphite
_diffrn_measurement_device_type     'Stoe Stadi-4 four-circle'
_diffrn_measurement_device     'Stoe Stadi-4 four-circle diffractometer D092'
_diffrn_measurement_method
;
Scan width (\w) = 1.56 - 1.68, scan ratio 2\q:\w = 1.00
I(Net) and \s(I) calculated according to Blessing (1987)
;
_diffrn_detector_area_resol_mean     ?
_diffrn_reflns_number     3261
_diffrn_reflns_av_R_equivalents     0.0000
_diffrn_reflns_av_sigmaI/netI     0.0126
_diffrn_reflns_theta_min     1.70
_diffrn_reflns_theta_max     25.00
_diffrn_reflns_theta_full     25.00
_diffrn_measured_fraction_theta_max     0.999
_diffrn_measured_fraction_theta_full     0.999
_diffrn_reflns_limit_h_min     -17
_diffrn_reflns_limit_h_max     17
_diffrn_reflns_limit_k_min     0
_diffrn_reflns_limit_k_max     9
_diffrn_reflns_limit_l_min     0
_diffrn_reflns_limit_l_max     18
_diffrn_standards_number     3
_diffrn_standards_interval_count     ?
_diffrn_standards_interval_time     60
_diffrn_standards_decay_%     1.8
_refine_special_details
;
Refinement of <i>F</i>^2^ against ALL reflections. The weighted <i>R</i>-factor
wR and goodness of fit <i>S</i> are based on <i>F</i>^2^, conventional
<i>R</i>-factors <i>R</i> are based on <i>F</i>, with <i>F</i> set to zero for
negative <i>F</i>^2^. The threshold expression of <i>F</i>^2^ >
\s(<i>F</i>^2^) is used only for calculating <i>R</i>-factors(gt) etc. and is
not relevant to the choice of reflections for refinement. <i>R</i>-factors
based on <i>F</i>^2^ are statistically about twice as large as those based on
<i>F</i>, and <i>R</i>- factors based on ALL data will be even larger.
;
_reflns_number_total     3009
_reflns_number_gt     2457
_reflns_threshold_expression     I>2sigma(I)
_refine_ls_structure_factor_coef     Fsqd
_refine_ls_matrix_type     full
_refine_ls_R_factor_all     0.0588
_refine_ls_R_factor_gt     0.0448
_refine_ls_wR_factor_gt     0.1074
_refine_ls_wR_factor_ref     0.1208
_refine_ls_goodness_of_fit_ref     1.101
_refine_ls_restrained_S_all     1.101
_refine_ls_number_reflns     3005
_refine_ls_number_parameters     234
_refine_ls_number_restraints     0
_refine_ls_hydrogen_treatment     mixed
_refine_ls_weighting_scheme     calc
_refine_ls_weighting_details
         'calc w=1/[\s^2^(Fo^2^)+(0.0469P)^2^+0.6922P] where P=(Fo^2^+2Fc^2^)/3'
_atom_sites_solution_hydrogens     geom
_atom_sites_solution_primary     direct
_atom_sites_solution_secondary     difmap
_refine_ls_shift/su_max     0.000
_refine_ls_shift/su_mean     0.000
_refine_diff_density_max     0.179
_refine_diff_density_min     -0.144
_refine_ls_extinction_method     'SHELXL97 (Sheldrick, 2008)'
_refine_ls_extinction_coef     0.0101(13)
_refine_ls_extinction_expression
                                  'Fc^*^=kFc[1+0.001xFc^2^\l^3^/sin(2\q)]^-1/4^'
loop_
    _atom_type_symbol
    _atom_type_description
    _atom_type_scat_dispersion_real
    _atom_type_scat_dispersion_imag
    _atom_type_scat_source
    'C' 'C' 0.0033 0.0016
                         'International Tables Vol C Tables 4.2.6.8 and 6.1.1.4'
    'H' 'H' 0.0000 0.0000
                         'International Tables Vol C Tables 4.2.6.8 and 6.1.1.4'
    'N' 'N' 0.0061 0.0033
                         'International Tables Vol C Tables 4.2.6.8 and 6.1.1.4'
    'O' 'O' 0.0106 0.0060
                         'International Tables Vol C Tables 4.2.6.8 and 6.1.1.4'
_computing_data_collection     'STADI4 (Stoe & Cie, 1997)'
_computing_cell_refinement     'STADI4 (Stoe & Cie, 1997)'
_computing_data_reduction     'X-RED  (Stoe & Cie, 1997)'
_computing_structure_solution     'SHELXS97 (Sheldrick, 2008)'
_computing_structure_refinement     'SHELXL97 (Sheldrick, 2008)'
_computing_molecular_graphics     'XP (Bruker, 1998)'
_computing_publication_material     'SHELXL97 (Sheldrick, 2008)'
loop_
    _atom_site_type_symbol
    _atom_site_label
    _atom_site_fract_x
    _atom_site_fract_y
    _atom_site_fract_z
    _atom_site_U_iso_or_equiv
    _atom_site_adp_type
    _atom_site_calc_flag
    _atom_site_refinement_flags
    _atom_site_occupancy
    _atom_site_disorder_assembly
    _atom_site_disorder_group
    O O1 0.96440(10) 0.22400(19) 0.12560(11) 0.0653(4) Uani d . 1 . .
    O O2 1.12720(11) 0.8019(2) 0.50954(9) 0.0681(5) Uani d . 1 . .
    C C1 1.14106(15) 0.2498(3) 0.24497(14) 0.0570(5) Uani d . 1 . .
    H H1A 1.1289 0.1515 0.2091 0.068 Uiso calc R 1 . .
    C C2 1.22228(16) 0.2586(3) 0.31069(15) 0.0661(6) Uani d . 1 . .
    H H2A 1.2656 0.1684 0.3187 0.079 Uiso calc R 1 . .
    C C3 1.23851(15) 0.4034(3) 0.36460(14) 0.0613(6) Uani d . 1 . .
    H H3A 1.2927 0.4090 0.4102 0.074 Uiso calc R 1 . .
    C C4 1.17602(14) 0.5405(3) 0.35233(13) 0.0516(5) Uani d . 1 . .
    H H4A 1.1880 0.6363 0.3901 0.062 Uiso calc R 1 . .
    N N5 1.03125(11) 0.6705(2) 0.26631(10) 0.0474(4) Uani d . 1 . .
    C C6 0.98631(14) 0.7776(3) 0.10982(13) 0.0512(5) Uani d . 1 . .
    H H6A 1.0385 0.7208 0.0940 0.061 Uiso calc R 1 . .
    H H6B 1.0053 0.8949 0.1297 0.061 Uiso calc R 1 . .
    C C7 0.90303(17) 0.7853(3) 0.02918(14) 0.0649(6) Uani d . 1 . .
    H H7A 0.8542 0.8560 0.0431 0.078 Uiso calc R 1 . .
    H H7B 0.9220 0.8403 -0.0196 0.078 Uiso calc R 1 . .
    C C8 0.86498(16) 0.6055(3) 0.00118(14) 0.0681(7) Uani d . 1 . .
    H H8A 0.9097 0.5419 -0.0230 0.082 Uiso calc R 1 . .
    H H8B 0.8077 0.6163 -0.0451 0.082 Uiso calc R 1 . .
    C C9 0.84574(14) 0.5042(3) 0.07796(16) 0.0648(6) Uani d . 1 . .
    H H9A 0.7944 0.5577 0.0966 0.078 Uiso calc R 1 . .
    H H9B 0.8280 0.3857 0.0594 0.078 Uiso calc R 1 . .
    N N10 0.92898(11) 0.5021(2) 0.15199(11) 0.0479(4) Uani d . 1 . .
    C C11 0.98688(13) 0.3641(2) 0.16491(13) 0.0465(5) Uani d . 1 . .
    C C12 1.07654(12) 0.3852(2) 0.23108(12) 0.0434(4) Uani d . 1 . .
    C C13 1.09506(12) 0.5358(2) 0.28358(11) 0.0413(4) Uani d . 1 . .
    C C14 0.95979(13) 0.6770(2) 0.18378(12) 0.0430(4) Uani d . 1 . .
    H H14A 0.9057 0.7363 0.1961 0.052 Uiso calc R 1 . .
    C C15 1.03617(14) 0.8184(2) 0.32473(12) 0.0458(4) Uani d . 1 . .
    H H15A 1.0042 0.9165 0.2910 0.055 Uiso calc R 1 . .
    H H15B 1.1011 0.8509 0.3480 0.055 Uiso calc R 1 . .
    N N1' 0.99468(11) 0.7833(2) 0.39819(10) 0.0448(4) Uani d . 1 . .
    C C2' 1.04278(15) 0.7769(2) 0.48300(13) 0.0487(5) Uani d . 1 . .
    C C3' 0.97606(16) 0.7351(3) 0.53885(14) 0.0597(6) Uani d . 1 . .
    H H3'A 0.9929 0.6260 0.5702 0.072 Uiso calc R 1 . .
    H H3'B 0.9765 0.8268 0.5818 0.072 Uiso calc R 1 . .
    C C4' 0.88213(17) 0.7215(4) 0.47546(16) 0.0776(7) Uani d . 1 . .
    H H4'A 0.8403 0.8085 0.4891 0.093 Uiso calc R 1 . .
    H H4'B 0.8556 0.6071 0.4794 0.093 Uiso calc R 1 . .
    C C5' 0.89524(14) 0.7509(3) 0.38388(14) 0.0592(6) Uani d . 1 . .
    H H5'A 0.8765 0.6489 0.3469 0.071 Uiso calc R 1 . .
    H H5'B 0.8591 0.8504 0.3559 0.071 Uiso calc R 1 . .
    O OW1 0.83056(15) 0.0651(3) 0.20076(15) 0.0845(6) Uani d . 1 . .
    H HW1 0.863(2) 0.115(5) 0.171(2) 0.117(12) Uiso d . 1 . .
    H HW2 0.8177(19) 0.149(4) 0.2346(19) 0.090(9) Uiso d . 1 . .
    O OW2 0.79729(15) 0.3018(3) 0.31763(13) 0.0821(6) Uani d . 1 . .
    H HW3 0.821(2) 0.270(4) 0.374(2) 0.095(9) Uiso d . 1 . .
    H HW4 0.758(2) 0.386(4) 0.3106(19) 0.096(10) Uiso d . 1 . .
loop_
    _atom_site_aniso_label
    _atom_site_aniso_U_11
    _atom_site_aniso_U_22
    _atom_site_aniso_U_33
    _atom_site_aniso_U_12
    _atom_site_aniso_U_13
    _atom_site_aniso_U_23
    O1 0.0633(9) 0.0471(8) 0.0879(11) -0.0075(7) 0.0235(8) -0.0212(8)
    O2 0.0591(9) 0.0927(12) 0.0482(8) -0.0114(8) 0.0051(7) -0.0047(8)
    C1 0.0625(13) 0.0511(12) 0.0629(13) 0.0107(10) 0.0261(11) -0.0026(10)
    C2 0.0616(13) 0.0718(15) 0.0672(14) 0.0249(12) 0.0202(11) 0.0051(12)
    C3 0.0507(11) 0.0801(16) 0.0532(12) 0.0116(11) 0.0133(9) 0.0056(11)
    C4 0.0540(11) 0.0571(12) 0.0461(10) -0.0001(9) 0.0166(9) -0.0010(9)
    N5 0.0551(9) 0.0424(9) 0.0429(8) 0.0073(7) 0.0090(7) -0.0068(7)
    C6 0.0621(12) 0.0437(11) 0.0499(11) 0.0016(9) 0.0180(9) -0.0025(9)
    C7 0.0809(15) 0.0666(14) 0.0470(11) 0.0201(12) 0.0155(11) 0.0014(10)
    C8 0.0633(14) 0.0802(16) 0.0533(12) 0.0202(12) 0.0005(10) -0.0174(12)
    C9 0.0429(11) 0.0660(14) 0.0793(15) 0.0003(10) 0.0036(10) -0.0189(12)
    N10 0.0432(8) 0.0439(9) 0.0561(10) -0.0027(7) 0.0117(7) -0.0062(7)
    C11 0.0499(11) 0.0399(10) 0.0568(11) -0.0041(8) 0.0262(9) -0.0043(9)
    C12 0.0471(10) 0.0422(10) 0.0468(10) 0.0005(8) 0.0228(8) 0.0010(8)
    C13 0.0447(10) 0.0433(10) 0.0407(9) 0.0009(8) 0.0197(8) 0.0039(8)
    C14 0.0462(10) 0.0391(10) 0.0451(10) 0.0054(8) 0.0143(8) -0.0067(8)
    C15 0.0566(11) 0.0384(10) 0.0437(10) -0.0016(8) 0.0151(8) -0.0027(8)
    N1' 0.0491(9) 0.0459(9) 0.0403(8) -0.0004(7) 0.0127(7) -0.0021(7)
    C2' 0.0602(12) 0.0412(10) 0.0449(11) 0.0002(9) 0.0137(9) -0.0056(8)
    C3' 0.0771(15) 0.0569(13) 0.0509(11) 0.0040(11) 0.0267(11) 0.0016(10)
    C4' 0.0624(14) 0.108(2) 0.0688(15) 0.0060(14) 0.0275(12) 0.0141(14)
    C5' 0.0500(12) 0.0689(14) 0.0590(12) -0.0016(10) 0.0143(10) 0.0054(11)
    OW1 0.1068(15) 0.0582(11) 0.1047(15) -0.0158(10) 0.0570(13) -0.0134(10)
    OW2 0.0982(14) 0.0904(14) 0.0565(11) 0.0277(12) 0.0171(10) -0.0008(10)
_geom_special_details
;
All esds (except the esd in the dihedral angle between two l.s. planes) are
estimated using the full covariance matrix. The cell esds are taken into
account individually in the estimation of esds in distances, angles and
torsion angles; correlations between esds in cell parameters are only used
when they are defined by crystal symmetry. An approximate (isotropic)
treatment of cell esds is used for estimating esds involving l.s. planes.
;
loop_
    _geom_bond_atom_site_label_1
    _geom_bond_atom_site_label_2
    _geom_bond_site_symmetry_2
    _geom_bond_distance
    _geom_bond_publ_flag
    O1 C11 . 1.241(2) ?
    O2 C2' . 1.228(2) ?
    C1 C2 . 1.372(3) ?
    C1 C12 . 1.391(3) ?
    C1 H1A . 0.9300 ?
    C2 C3 . 1.377(3) ?
    C2 H2A . 0.9300 ?
    C3 C4 . 1.382(3) ?
    C3 H3A . 0.9300 ?
    C4 C13 . 1.394(3) ?
    C4 H4A . 0.9300 ?
    N5 C13 . 1.380(2) ?
    N5 C15 . 1.445(2) ?
    N5 C14 . 1.448(2) ?
    C6 C14 . 1.519(3) ?
    C6 C7 . 1.526(3) ?
    C6 H6A . 0.9700 ?
    C6 H6B . 0.9700 ?
    C7 C8 . 1.512(3) ?
    C7 H7A . 0.9700 ?
    C7 H7B . 0.9700 ?
    C8 C9 . 1.513(4) ?
    C8 H8A . 0.9700 ?
    C8 H8B . 0.9700 ?
    C9 N10 . 1.462(3) ?
    C9 H9A . 0.9700 ?
    C9 H9B . 0.9700 ?
    N10 C11 . 1.345(2) ?
    N10 C14 . 1.463(2) ?
    C11 C12 . 1.472(3) ?
    C12 C13 . 1.403(3) ?
    C14 H14A . 0.9800 ?
    C15 N1' . 1.454(2) ?
    C15 H15A . 0.9700 ?
    C15 H15B . 0.9700 ?
    N1' C2' . 1.337(2) ?
    N1' C5' . 1.453(2) ?
    C2' C3' . 1.505(3) ?
    C3' C4' . 1.494(3) ?
    C3' H3'A . 0.9700 ?
    C3' H3'B . 0.9700 ?
    C4' C5' . 1.505(3) ?
    C4' H4'A . 0.9700 ?
    C4' H4'B . 0.9700 ?
    C5' H5'A . 0.9700 ?
    C5' H5'B . 0.9700 ?
    OW1 HW1 . 0.84(4) ?
    OW1 HW2 . 0.88(3) ?
    OW2 HW3 . 0.90(3) ?
    OW2 HW4 . 0.86(3) ?
loop_
    _geom_angle_atom_site_label_1
    _geom_angle_atom_site_label_2
    _geom_angle_atom_site_label_3
    _geom_angle_site_symmetry_1
    _geom_angle_site_symmetry_3
    _geom_angle
    _geom_angle_publ_flag
    C2 C1 C12 . . 121.2(2) ?
    C2 C1 H1A . . 119.4 ?
    C12 C1 H1A . . 119.4 ?
    C1 C2 C3 . . 118.8(2) ?
    C1 C2 H2A . . 120.6 ?
    C3 C2 H2A . . 120.6 ?
    C2 C3 C4 . . 121.4(2) ?
    C2 C3 H3A . . 119.3 ?
    C4 C3 H3A . . 119.3 ?
    C3 C4 C13 . . 120.2(2) ?
    C3 C4 H4A . . 119.9 ?
    C13 C4 H4A . . 119.9 ?
    C13 N5 C15 . . 122.74(16) ?
    C13 N5 C14 . . 120.72(15) ?
    C15 N5 C14 . . 116.34(15) ?
    C14 C6 C7 . . 109.68(17) ?
    C14 C6 H6A . . 109.7 ?
    C7 C6 H6A . . 109.7 ?
    C14 C6 H6B . . 109.7 ?
    C7 C6 H6B . . 109.7 ?
    H6A C6 H6B . . 108.2 ?
    C8 C7 C6 . . 111.61(18) ?
    C8 C7 H7A . . 109.3 ?
    C6 C7 H7A . . 109.3 ?
    C8 C7 H7B . . 109.3 ?
    C6 C7 H7B . . 109.3 ?
    H7A C7 H7B . . 108.0 ?
    C7 C8 C9 . . 111.73(18) ?
    C7 C8 H8A . . 109.3 ?
    C9 C8 H8A . . 109.3 ?
    C7 C8 H8B . . 109.3 ?
    C9 C8 H8B . . 109.3 ?
    H8A C8 H8B . . 107.9 ?
    N10 C9 C8 . . 110.01(18) ?
    N10 C9 H9A . . 109.7 ?
    C8 C9 H9A . . 109.7 ?
    N10 C9 H9B . . 109.7 ?
    C8 C9 H9B . . 109.7 ?
    H9A C9 H9B . . 108.2 ?
    C11 N10 C9 . . 120.38(16) ?
    C11 N10 C14 . . 122.58(15) ?
    C9 N10 C14 . . 112.77(16) ?
    O1 C11 N10 . . 121.74(18) ?
    O1 C11 C12 . . 121.68(18) ?
    N10 C11 C12 . . 116.53(16) ?
    C1 C12 C13 . . 119.86(18) ?
    C1 C12 C11 . . 119.34(18) ?
    C13 C12 C11 . . 120.69(16) ?
    N5 C13 C4 . . 123.00(17) ?
    N5 C13 C12 . . 118.60(16) ?
    C4 C13 C12 . . 118.38(17) ?
    N5 C14 N10 . . 111.47(14) ?
    N5 C14 C6 . . 115.00(16) ?
    N10 C14 C6 . . 109.06(15) ?
    N5 C14 H14A . . 107.0 ?
    N10 C14 H14A . . 107.0 ?
    C6 C14 H14A . . 107.0 ?
    N5 C15 N1' . . 112.75(15) ?
    N5 C15 H15A . . 109.0 ?
    N1' C15 H15A . . 109.0 ?
    N5 C15 H15B . . 109.0 ?
    N1' C15 H15B . . 109.0 ?
    H15A C15 H15B . . 107.8 ?
    C2' N1' C5' . . 114.44(17) ?
    C2' N1' C15 . . 124.13(16) ?
    C5' N1' C15 . . 121.42(15) ?
    O2 C2' N1' . . 124.92(19) ?
    O2 C2' C3' . . 126.64(18) ?
    N1' C2' C3' . . 108.44(18) ?
    C4' C3' C2' . . 105.55(17) ?
    C4' C3' H3'A . . 110.6 ?
    C2' C3' H3'A . . 110.6 ?
    C4' C3' H3'B . . 110.6 ?
    C2' C3' H3'B . . 110.6 ?
    H3'A C3' H3'B . . 108.8 ?
    C3' C4' C5' . . 107.34(18) ?
    C3' C4' H4'A . . 110.2 ?
    C5' C4' H4'A . . 110.2 ?
    C3' C4' H4'B . . 110.2 ?
    C5' C4' H4'B . . 110.2 ?
    H4'A C4' H4'B . . 108.5 ?
    N1' C5' C4' . . 104.21(17) ?
    N1' C5' H5'A . . 110.9 ?
    C4' C5' H5'A . . 110.9 ?
    N1' C5' H5'B . . 110.9 ?
    C4' C5' H5'B . . 110.9 ?
    H5'A C5' H5'B . . 108.9 ?
    HW1 OW1 HW2 . . 104(3) ?
    HW3 OW2 HW4 . . 114(3) ?
loop_
    _geom_hbond_atom_site_label_D
    _geom_hbond_atom_site_label_H
    _geom_hbond_atom_site_label_A
    _geom_hbond_site_symmetry_A
    _geom_hbond_distance_DH
    _geom_hbond_distance_HA
    _geom_hbond_distance_DA
    _geom_hbond_angle_DHA
    _geom_hbond_publ_flag
    Ow1 Hw1 O1 1_555 0.84(4) 2.00(4)   2.818(3) 167(3) y
    Ow1 Hw2 Ow2 1_555 0.88(3) 1.83(3)   2.703(3) 172(3) y
    Ow2 Hw4 Ow1 2_655 0.86(3) 1.88(3)   2.733(3) 177(3) y
    Ow2 Hw3 O2 3_766 0.90(3) 1.86(3)   2.764(3) 178(3) y
data_global
_journal_date_recd_electronic     2010-02-25
_journal_date_accepted     2010-03-17
_journal_name_full     'Acta Crystallographica, Section E'
_journal_year     2010
_journal_volume     66
_journal_issue      4
_journal_page_first     o890
_journal_page_last     o890
_journal_paper_category     QO
_journal_coeditor_code     BQ2200
_publ_contact_author_name     ' Zarif U. Samarov '
_publ_contact_author_address
;
S.Yunusov Institute of the Chemistry of Plant Substances
Academy of Sciences of Uzbekistan
Mirzo Ulugbek Str., 77,
Tashkent 100170, Uzbekistan
;
_publ_contact_author_email     zarif-samarov@rambler.ru
_publ_contact_author_fax     '+998 71 120-64-75'
_publ_contact_author_phone     '+998 71 262-94-91'
_publ_section_title
;\
11-(2-Oxopyrrolidin-1-ylmethyl)-1,2,3,4,5,6,11,11a-octahydropyrido[2,1-\
<i>b</i>]quinazolin-6-one dihydrate
;
loop_
    _publ_author_name
    _publ_author_address
    'Zarif U. Samarov'
;  S.Yunusov Institute of the Chemistry of Plant Substances
   Academy of Sciences of Uzbekistan
   Mirzo Ulugbek Str. 77,
   Tashkent 100170, Uzbekistan
;
    'Rasul Ya. Okmanov'
;  S.Yunusov Institute of the Chemistry of Plant Substances
   Academy of Sciences of Uzbekistan
   Mirzo Ulugbek Str. 77,
   Tashkent 100170, Uzbekistan
;
    'Kambarali K. Turgunov'
;  S.Yunusov Institute of the Chemistry of Plant Substances
   Academy of Sciences of Uzbekistan
   Mirzo Ulugbek Str. 77,
   Tashkent 100170, Uzbekistan
;
    'Bakhodir Tashkhodjaev'
;  S.Yunusov Institute of the Chemistry of Plant Substances
   Academy of Sciences of Uzbekistan
   Mirzo Ulugbek Str. 77,
   Tashkent 100170, Uzbekistan
;
    'Khusniddin M. Shakhidoyatov'
;  S.Yunusov Institute of the Chemistry of Plant Substances
   Academy of Sciences of Uzbekistan
   Mirzo Ulugbek Str. 77,
   Tashkent 100170, Uzbekistan
;
