# Supplementary material for: 11-(2-Oxopyrrolidin-1-ylmeth­yl)-1,2,3,4,5,6,11,11a-octa­hydro­pyrido[2,1-b]quinazolin-6-one dihydrate
Source: Acta Crystallogr Sect E Struct Rep Online. 2010 Mar 20;66(Pt 4):o890. doi: 10.1107/S1600536810009955 (PMC2983797; doi:10.1107/S1600536810009955)
Supplement: Supplementary file 2 [file e-66-0o890-Isup2.hkl]

# 
# h,k,l, Fc-squared, Fo-squared, sigma(Fo-squared) and status flag 
# 
data_I
_shelx_title ' B in P2(1)/n' 
_shelx_refln_list_code          4 
_shelx_F_calc_maximum      186.36 
_exptl_crystal_F_000       720.00 
_reflns_d_resolution_high  0.8409 
 
loop_ 
 _symmetry_equiv_pos_as_xyz 
 'x, y, z' 
 '-x+1/2, y+1/2, -z+1/2' 
 '-x, -y, -z' 
 'x-1/2, -y-1/2, z-1/2' 
 
_cell_length_a    14.7940 
_cell_length_b     7.6720 
_cell_length_c    15.5930 
_cell_angle_alpha  90.000 
_cell_angle_beta  104.480 
_cell_angle_gamma  90.000 
 
_shelx_F_squared_multiplier     1.000 
 
loop_ 
 _refln_index_h 
 _refln_index_k 
 _refln_index_l 
 _refln_F_squared_calc 
 _refln_F_squared_meas 
 _refln_F_squared_sigma 
 _refln_observed_status 
   2   0   0    17320.03    18042.90     90.50 o 
   4   0   0       27.08       23.01      0.78 o 
   6   0   0     1795.27     1751.12      6.73 o 
   8   0   0      615.58      611.68      4.47 o 
  10   0   0        1.20        1.34      1.00 o 
  12   0   0       22.23       22.17      1.67 o 
  14   0   0       23.32       26.77      1.98 o 
  16   0   0       26.43       28.66      2.09 o 
   1   1   0     5853.37     5501.34     24.90 o 
   2   1   0     1375.92     1162.75      4.06 o 
   3   1   0      484.35      463.02      2.55 o 
   4   1   0      187.44      175.32      1.81 o 
   5   1   0      127.67      116.27      1.64 o 
   6   1   0     3105.53     3152.81     10.44 o 
   7   1   0      502.36      573.89      4.08 o 
   8   1   0     1059.36     1103.24      6.07 o 
   9   1   0       26.85       27.69      1.39 o 
  10   1   0        5.13        3.23      1.06 o 
  11   1   0        6.95        9.14      1.34 o 
  12   1   0       30.26       38.41      1.89 o 
  13   1   0       96.46      100.52      2.79 o 
  14   1   0       59.01       55.38      2.37 o 
  15   1   0        1.65        3.26      1.59 o 
  16   1   0        3.89        2.20      1.67 o 
   0   2   0    25891.65    24620.22    122.37 o 
   1   2   0     1666.84     1582.61      5.43 o 
   2   2   0     9671.95     9238.97     42.24 o 
   3   2   0      740.65      665.70      3.56 o 
   4   2   0     3045.82     3080.34     14.15 o 
   5   2   0        1.87        4.65      0.72 o 
   6   2   0      308.79      366.76      3.24 o 
   7   2   0       92.56       94.07      1.87 o 
   8   2   0     1378.54     1459.07      7.37 o 
   9   2   0      190.53      160.77      2.68 o 
  10   2   0       76.65       77.09      2.09 o 
  11   2   0       75.07       76.78      2.28 o 
  12   2   0      816.54      802.85      6.76 o 
  13   2   0       79.80       74.72      2.56 o 
  14   2   0       49.79       43.98      2.20 o 
  15   2   0       27.36       26.38      2.14 o 
  16   2   0        6.34        9.27      1.75 o 
   1   3   0     1198.22     1186.45      5.25 o 
   2   3   0      778.00      757.93      4.23 o 
   3   3   0       37.18       31.98      1.11 o 
   4   3   0      361.00      419.01      3.38 o 
   5   3   0      724.33      793.11      4.89 o 
   6   3   0      275.05      288.43      3.10 o 
   7   3   0       37.60       42.54      1.50 o 
   8   3   0       20.31       19.02      1.31 o 
   9   3   0       18.61       13.37      1.28 o 
  10   3   0        0.00        3.26      1.14 o 
  11   3   0       41.09       37.27      1.89 o 
  12   3   0      259.95      239.82      3.96 o 
  13   3   0       25.81       21.20      1.89 o 
  14   3   0       79.46       77.89      2.73 o 
  15   3   0        0.67       -1.48      1.62 o 
  16   3   0        0.00       -1.67      1.67 o 
   0   4   0     3404.46     3262.96     10.82 o 
   1   4   0      172.63      153.40      2.23 o 
   2   4   0      425.71      427.54      3.66 o 
   3   4   0      650.05      604.03      4.47 o 
   4   4   0       88.74       97.16      2.01 o 
   5   4   0       77.33       66.11      1.76 o 
   6   4   0        1.16        2.23      0.95 o 
   7   4   0        0.05       -0.92      0.92 o 
   8   4   0        3.27        0.92      1.06 o 
   9   4   0       74.73       75.61      2.26 o 
  10   4   0        2.52        6.32      1.34 o 
  11   4   0       18.92       18.52      1.75 o 
  12   4   0        3.23        2.31      1.48 o 
  13   4   0        4.34        6.91      1.75 o 
  14   4   0        0.00       -1.64      1.64 o 
  15   4   0       41.76       38.69      2.42 o 
   1   5   0      290.61      229.71      2.98 o 
   2   5   0        1.53       -0.42      0.86 o 
   3   5   0      431.61      459.68      4.32 o 
   4   5   0        7.25        5.65      1.06 o 
   5   5   0        0.22        2.56      1.00 o 
   6   5   0        8.79        8.19      1.14 o 
   7   5   0      152.79      141.42      2.81 o 
   8   5   0        0.41        1.45      1.17 o 
   9   5   0      116.37       94.00      2.62 o 
  10   5   0      235.98      225.28      3.96 o 
  11   5   0        2.13        1.48      1.64 o 
  12   5   0       22.87       19.02      2.01 o 
  13   5   0        0.11       -1.64      1.64 o 
  14   5   0       14.44       12.14      2.01 o 
   0   6   0       54.66       52.96      1.84 o 
   1   6   0       18.08       17.80      1.36 o 
   2   6   0      119.13      107.69      2.45 o 
   3   6   0        7.85        7.74      1.23 o 
   4   6   0        1.56       -1.09      1.09 o 
   5   6   0       17.58       15.96      1.42 o 
   6   6   0        1.31        2.12      1.20 o 
   7   6   0      129.69      126.88      2.95 o 
   8   6   0       88.21       79.06      2.56 o 
   9   6   0      248.46      251.11      4.24 o 
  10   6   0       11.77        9.05      1.70 o 
  11   6   0        4.50        4.01      1.78 o 
  12   6   0        0.79        1.00      1.75 o 
   1   7   0      763.55      744.73      6.78 o 
   2   7   0      364.78      354.65      4.68 o 
   3   7   0      149.45      149.43      3.20 o 
   4   7   0        0.71       -1.17      1.17 o 
   5   7   0       35.18       31.31      1.87 o 
   6   7   0        5.48        5.79      1.45 o 
   7   7   0       32.45       39.55      2.14 o 
   8   7   0        6.69       -0.25      1.56 o 
   9   7   0        1.72        2.84      1.53 o 
  10   7   0       10.53       10.05      1.89 o 
   0   8   0       23.42       18.97      1.73 o 
   1   8   0       45.04       41.81      2.20 o 
   2   8   0        3.87        2.28      1.48 o 
   3   8   0       17.76       17.58      1.75 o 
   4   8   0        9.81        8.02      1.59 o 
   5   8   0       14.05       14.46      1.75 o 
   6   8   0       13.84       21.06      1.89 o 
   7   8   0        8.07        6.55      1.64 o 
   8   8   0        8.45        3.79      1.70 o 
   1   9   0       26.22       28.47      2.12 o 
   2   9   0        5.49        6.85      1.70 o 
 -17   0   1       50.91       50.97      2.70 o 
 -15   0   1        9.58       12.37      1.67 o 
 -13   0   1      126.62      124.71      2.98 o 
 -11   0   1        5.59       10.95      1.31 o 
  -9   0   1      540.42      620.26      4.75 o 
  -7   0   1     1252.81     1379.64      6.73 o 
  -5   0   1      146.37      148.20      1.76 o 
  -3   0   1       60.15       53.71      0.89 o 
  -1   0   1      378.18      387.62      1.49 o 
   1   0   1      239.72      193.19      1.09 o 
   3   0   1      390.43      410.19      2.32 o 
   5   0   1      898.37      867.50      4.32 o 
   7   0   1      325.43      326.24      3.10 o 
   9   0   1      765.45      806.69      5.73 o 
  11   0   1       69.37       71.29      2.12 o 
  13   0   1       82.30       69.17      2.42 o 
  15   0   1        4.00        1.95      1.62 o 
 -17   1   1        0.19       -0.39      1.75 o 
 -16   1   1       13.53       16.77      2.01 o 
 -15   1   1       61.63       64.18      2.59 o 
 -14   1   1      197.88      219.09      3.93 o 
 -13   1   1      349.53      352.64      4.68 o 
 -12   1   1        7.73       10.89      1.42 o 
 -11   1   1        9.94       11.36      1.31 o 
 -10   1   1      214.26      230.60      3.21 o 
  -9   1   1       18.91       15.46      1.17 o 
  -8   1   1        0.02       -0.86      0.86 o 
  -7   1   1      259.59      306.79      2.96 o 
  -6   1   1        0.49       -0.70      0.70 o 
  -5   1   1     1273.51     1273.95      5.31 o 
  -4   1   1     1790.98     1830.67      6.56 o 
  -3   1   1    10346.50    10127.52     62.92 o 
  -2   1   1     4277.96     4270.62     21.27 o 
  -1   1   1     2423.81     2331.61     11.70 o 
   0   1   1      625.26      545.04      2.20 o 
   2   1   1        1.76       -0.45      0.45 o 
   3   1   1     2226.21     2028.92      9.44 o 
   4   1   1        6.38        8.75      0.72 o 
   5   1   1        9.36        8.47      0.78 o 
   6   1   1       90.70       80.59      1.62 o 
   7   1   1      274.73      252.09      2.82 o 
   8   1   1       54.06       62.26      1.73 o 
   9   1   1       16.22       10.17      1.11 o 
  10   1   1        3.74        6.35      1.14 o 
  11   1   1       73.37       66.05      2.09 o 
  12   1   1       65.07       65.16      2.26 o 
  13   1   1        4.67        4.23      1.62 o 
  14   1   1        3.23        5.85      1.56 o 
  15   1   1       14.31        9.50      1.75 o 
  16   1   1        8.31       12.56      1.81 o 
 -16   2   1        6.78        9.92      1.84 o 
 -15   2   1        0.00       -1.56      1.56 o 
 -14   2   1      113.31      124.34      3.23 o 
 -13   2   1      173.49      170.59      3.48 o 
 -12   2   1       81.49       92.71      2.62 o 
 -11   2   1       49.24       50.11      1.95 o 
 -10   2   1      296.98      282.83      3.57 o 
  -9   2   1       10.00       10.19      1.14 o 
  -8   2   1       37.53       34.15      1.42 o 
  -7   2   1       36.04       34.46      1.34 o 
  -6   2   1      468.92      481.79      3.63 o 
  -5   2   1       89.43      107.51      1.73 o 
  -4   2   1     2942.32     2880.73     13.55 o 
  -3   2   1      412.84      440.13      2.85 o 
  -2   2   1       10.23       10.08      0.70 o 
  -1   2   1     3723.46     3805.16     18.93 o 
   0   2   1      120.94       97.68      1.28 o 
   1   2   1     4024.83     3514.53     14.75 o 
   2   2   1       13.21       11.36      0.75 o 
   3   2   1     1132.10     1034.29      4.66 o 
   4   2   1       47.43       37.30      1.11 o 
   5   2   1      157.20      130.69      1.90 o 
   6   2   1       23.96       25.29      1.14 o 
   7   2   1      412.55      449.54      3.88 o 
   8   2   1      209.23      210.46      2.87 o 
   9   2   1      240.64      248.16      3.32 o 
  10   2   1        0.73       -0.06      1.14 o 
  11   2   1      432.79      418.83      4.83 o 
  12   2   1       50.97       46.16      2.20 o 
  13   2   1       77.28       79.65      2.62 o 
  14   2   1       33.91       30.42      2.12 o 
  15   2   1       57.91       60.75      2.62 o 
  16   2   1       22.73       22.34      2.03 o 
 -16   3   1       42.52       47.58      2.59 o 
 -15   3   1        0.14       -0.92      1.62 o 
 -14   3   1        0.04       -1.53      1.53 o 
 -13   3   1        5.05        1.95      1.62 o 
 -12   3   1      216.61      214.65      3.82 o 
 -11   3   1       26.66       30.25      1.75 o 
 -10   3   1        1.67        3.34      1.17 o 
  -9   3   1        0.26       -0.86      1.09 o 
  -8   3   1       84.48      100.33      2.17 o 
  -7   3   1       39.68       34.76      1.39 o 
  -6   3   1      131.09      152.86      2.34 o 
  -5   3   1        0.01        1.09      0.81 o 
  -4   3   1      478.91      536.23      3.80 o 
  -3   3   1       33.74       32.31      1.09 o 
  -2   3   1        9.90       17.97      0.92 o 
  -1   3   1      211.68      210.85      2.20 o 
   0   3   1        0.99        2.98      0.67 o 
   1   3   1      326.62      306.90      2.65 o 
   2   3   1      289.22      261.82      2.51 o 
   3   3   1     1098.24     1001.65      5.18 o 
   4   3   1      253.73      281.15      2.84 o 
   5   3   1       57.12       70.32      1.62 o 
   6   3   1       96.78       78.77      1.81 o 
   7   3   1       46.99       44.32      1.50 o 
   8   3   1       61.57       62.51      1.87 o 
   9   3   1        0.48        0.33      1.00 o 
  10   3   1        4.64        5.85      1.36 o 
  11   3   1      161.94      154.10      3.15 o 
  12   3   1        7.57        7.55      1.59 o 
  13   3   1       11.47       12.76      1.64 o 
  14   3   1       36.24       30.81      2.06 o 
  15   3   1        1.03        0.72      1.64 o 
 -15   4   1        4.79        4.15      1.84 o 
 -14   4   1        2.88        6.21      1.84 o 
 -13   4   1       12.82       13.29      1.87 o 
 -12   4   1      102.05      115.70      3.06 o 
 -11   4   1       12.11       18.44      1.67 o 
 -10   4   1      186.07      188.22      3.37 o 
  -9   4   1       47.31       48.30      1.89 o 
  -8   4   1        3.76        0.67      1.09 o 
  -7   4   1       59.41       66.39      1.92 o 
  -6   4   1        2.16        4.01      0.97 o 
  -5   4   1      668.97      780.82      5.36 o 
  -4   4   1       33.39       46.80      1.53 o 
  -3   4   1      327.25      362.57      3.40 o 
  -2   4   1      181.62      206.59      2.56 o 
  -1   4   1      304.74      345.27      3.24 o 
   0   4   1      511.22      474.12      3.77 o 
   1   4   1       92.97       95.52      1.81 o 
   2   4   1     2390.54     2405.07      9.07 o 
   3   4   1      445.43      457.70      3.91 o 
   4   4   1      174.15      158.87      2.45 o 
   5   4   1      235.29      228.47      3.01 o 
   6   4   1      628.84      602.25      4.91 o 
   7   4   1       61.65       70.37      1.98 o 
   8   4   1       22.13       22.48      1.45 o 
   9   4   1      151.14      142.67      2.93 o 
  10   4   1       70.71       68.50      2.34 o 
  11   4   1       13.69       15.49      1.67 o 
  12   4   1       47.68       42.54      2.23 o 
  13   4   1       29.88       31.75      2.12 o 
  14   4   1        6.48        1.20      1.73 o 
  15   4   1        0.51        4.29      1.78 o 
 -14   5   1       20.93       30.75      2.37 o 
 -13   5   1       19.95       16.63      2.09 o 
 -12   5   1       63.79       68.97      2.76 o 
 -11   5   1      175.94      176.14      3.73 o 
 -10   5   1        0.74       -0.19      1.48 o 
  -9   5   1       34.16       36.27      1.84 o 
  -8   5   1       23.03       22.26      1.53 o 
  -7   5   1        0.42        1.70      1.17 o 
  -6   5   1       21.10       19.50      1.42 o 
  -5   5   1      228.50      231.94      3.32 o 
  -4   5   1       15.49       18.77      1.28 o 
  -3   5   1        8.19       11.75      1.17 o 
  -2   5   1      159.18      166.91      2.65 o 
  -1   5   1       48.63       52.65      1.64 o 
   0   5   1       55.40       45.85      1.50 o 
   1   5   1        0.72        2.12      0.86 o 
   2   5   1      209.79      228.21      3.07 o 
   3   5   1       54.03       45.99      1.62 o 
   4   5   1        0.25        1.09      0.92 o 
   5   5   1       21.95       23.31      1.39 o 
   6   5   1       38.14       30.84      1.53 o 
   7   5   1        3.49        6.35      1.17 o 
   8   5   1       40.75       29.55      1.70 o 
   9   5   1      129.04      129.39      3.01 o 
  10   5   1      208.75      199.01      3.90 o 
  11   5   1      390.36      378.09      5.30 o 
  12   5   1       32.74       32.37      2.17 o 
  13   5   1        9.89       11.22      1.81 o 
 -13   6   1       73.12       67.19      3.04 o 
 -12   6   1       14.06       18.05      2.09 o 
 -11   6   1       50.47       63.40      2.65 o 
 -10   6   1       24.02       21.17      2.14 o 
  -9   6   1        6.68        5.24      1.62 o 
  -8   6   1       14.09       19.08      1.70 o 
  -7   6   1        4.43        0.56      1.31 o 
  -6   6   1       10.49       10.67      1.42 o 
  -5   6   1        0.00        1.25      1.20 o 
  -4   6   1      241.23      244.23      3.65 o 
  -3   6   1       38.03       50.39      1.98 o 
  -2   6   1        0.36        6.68      1.28 o 
  -1   6   1        0.01       -1.14      1.14 o 
   0   6   1      224.24      209.46      3.26 o 
   1   6   1      117.45      106.71      2.45 o 
   2   6   1      112.53      116.69      2.54 o 
   3   6   1        0.16       -1.00      1.00 o 
   4   6   1        0.26        0.50      1.03 o 
   5   6   1        1.53        0.00      1.11 o 
   6   6   1       78.08       66.89      2.28 o 
   7   6   1       52.34       44.49      2.03 o 
   8   6   1       27.47       24.23      1.84 o 
   9   6   1        3.75        3.48      1.53 o 
  10   6   1       10.76       12.84      1.81 o 
  11   6   1       42.30       47.74      2.45 o 
  12   6   1        2.44       -1.70      1.70 o 
 -11   7   1        3.52        5.35      1.81 o 
 -10   7   1        1.12        2.95      1.64 o 
  -9   7   1        4.67        5.24      1.67 o 
  -8   7   1       32.09       37.05      2.20 o 
  -7   7   1        2.22        3.23      1.56 o 
  -6   7   1       19.70       18.55      1.81 o 
  -5   7   1       43.94       47.16      2.20 o 
  -4   7   1        6.73        4.46      1.56 o 
  -3   7   1       74.61       70.65      2.42 o 
  -2   7   1       32.80       34.93      2.06 o 
  -1   7   1      620.35      661.02      6.39 o 
   0   7   1      115.02      105.51      2.84 o 
   1   7   1      146.68      136.11      3.07 o 
   2   7   1       70.85       64.16      2.31 o 
   3   7   1        2.26       -1.06      1.23 o 
   4   7   1        5.37        1.92      1.31 o 
   5   7   1        9.17        3.65      1.50 o 
   6   7   1        4.93        1.53      1.45 o 
   7   7   1       40.78       40.05      2.12 o 
   8   7   1       24.53       30.92      2.03 o 
   9   7   1       12.31       10.67      1.75 o 
  10   7   1        0.40        1.50      1.78 o 
  -8   8   1        0.57       -1.64      1.64 o 
  -7   8   1        0.27        2.87      1.62 o 
  -6   8   1        0.61        4.99      1.62 o 
  -5   8   1       25.48       22.56      2.03 o 
  -4   8   1       16.74       14.90      1.89 o 
  -3   8   1       22.83       24.62      1.95 o 
  -2   8   1       39.78       33.29      2.12 o 
  -1   8   1       44.11       53.59      2.42 o 
   0   8   1      114.54      106.79      3.01 o 
   1   8   1        0.16       -0.72      1.28 o 
   2   8   1        4.55       -1.36      1.36 o 
   3   8   1       10.69       11.59      1.53 o 
   4   8   1        0.48        6.02      1.45 o 
   5   8   1       17.56       18.86      1.81 o 
   6   8   1        6.62        9.11      1.73 o 
   7   8   1        8.82       11.53      1.84 o 
  -2   9   1        3.87        5.38      1.84 o 
  -1   9   1       19.45       30.28      2.23 o 
   0   9   1        1.13       -1.53      1.53 o 
   1   9   1       11.54       10.67      1.67 o 
   2   9   1        0.00       -0.70      1.48 o 
 -16   0   2       70.17       70.90      2.76 o 
 -14   0   2      166.96      177.28      3.59 o 
 -12   0   2       85.52      104.58      2.51 o 
 -10   0   2       31.98       25.32      1.36 o 
  -8   0   2       50.28       38.14      1.34 o 
  -6   0   2     3729.11     3816.44     17.16 o 
  -4   0   2     9688.83     9563.92     44.83 o 
  -2   0   2     3173.53     3172.68     16.17 o 
   0   0   2     1281.03     1239.16      5.48 o 
   2   0   2     8173.16     7672.17     33.43 o 
   4   0   2      198.48      233.56      2.12 o 
   6   0   2     4433.54     4744.40     20.23 o 
   8   0   2     4968.53     5112.25     16.87 o 
  10   0   2       18.81       20.58      1.48 o 
  12   0   2       78.21       70.18      2.34 o 
  14   0   2      108.87      122.56      3.20 o 
  16   0   2       13.94       14.43      2.03 o 
 -17   1   2        0.75        1.53      1.75 o 
 -16   1   2        0.00       -1.59      1.59 o 
 -15   1   2        0.70        1.42      1.56 o 
 -14   1   2      129.30      126.58      3.20 o 
 -13   1   2       18.19       21.50      1.70 o 
 -12   1   2      358.76      370.30      4.49 o 
 -11   1   2        9.67        8.27      1.25 o 
 -10   1   2        2.63        5.60      1.09 o 
  -9   1   2       84.17       91.72      1.98 o 
  -8   1   2        1.66        6.57      0.89 o 
  -7   1   2      951.04      929.89      5.15 o 
  -6   1   2        9.92        8.19      0.81 o 
  -5   1   2       46.99       54.86      1.23 o 
  -4   1   2      776.78      730.85      3.64 o 
  -3   1   2     2961.25     2945.34     15.77 o 
  -2   1   2     2792.46     2954.07     15.28 o 
  -1   1   2     5507.23     5563.35     26.21 o 
   0   1   2      857.81      764.58      2.96 o 
   1   1   2       56.62       37.71      0.78 o 
   2   1   2     7680.54     6781.10     31.79 o 
   3   1   2      957.80      827.86      3.82 o 
   4   1   2      380.82      355.85      2.71 o 
   5   1   2      595.82      594.28      3.77 o 
   6   1   2      937.79     1002.57      5.35 o 
   7   1   2      641.84      704.77      4.75 o 
   8   1   2       59.79       64.33      1.76 o 
   9   1   2       29.61       28.13      1.45 o 
  10   1   2       29.57       30.78      1.62 o 
  11   1   2      242.40      217.78      3.51 o 
  12   1   2      303.66      304.84      4.32 o 
  13   1   2       15.29       16.46      1.67 o 
  14   1   2        1.01       -1.53      1.53 o 
  15   1   2        9.67        7.46      1.70 o 
  16   1   2        0.74        2.09      1.67 o 
 -16   2   2       18.12       18.55      1.98 o 
 -15   2   2       27.84       23.06      2.01 o 
 -14   2   2       24.62       33.34      2.12 o 
 -13   2   2       31.30       30.28      2.01 o 
 -12   2   2        2.72        1.75      1.34 o 
 -11   2   2       12.14        9.14      1.31 o 
 -10   2   2      131.94      133.14      2.56 o 
  -9   2   2      156.08      162.95      2.68 o 
  -8   2   2      191.64      216.62      2.82 o 
  -7   2   2      268.70      257.57      2.87 o 
  -6   2   2     2110.19     2224.06      8.31 o 
  -5   2   2        0.01        0.11      0.72 o 
  -4   2   2     5385.85     5415.22     27.58 o 
  -3   2   2        0.76        1.09      0.64 o 
  -2   2   2     9222.52     9285.15     43.02 o 
  -1   2   2      692.06      738.18      3.53 o 
   0   2   2     1960.91     1796.59      6.20 o 
   1   2   2       11.49       10.22      0.67 o 
   2   2   2        7.31        6.74      0.67 o 
   3   2   2       22.64       13.59      0.84 o 
   4   2   2      138.87      136.39      1.87 o 
   5   2   2      682.14      651.28      4.22 o 
   6   2   2      322.40      296.08      3.04 o 
   7   2   2        9.86       14.87      1.11 o 
   8   2   2      571.41      552.97      4.63 o 
   9   2   2      279.79      238.91      3.35 o 
  10   2   2      942.70      964.51      6.90 o 
  11   2   2      490.22      481.49      5.27 o 
  12   2   2       64.87       71.40      2.51 o 
  13   2   2        0.26        0.39      1.45 o 
  14   2   2       30.63       29.80      2.06 o 
  15   2   2        5.77        5.24      1.73 o 
  16   2   2        9.52       18.19      1.98 o 
 -16   3   2        0.88        4.54      1.73 o 
 -15   3   2        4.65        4.09      1.70 o 
 -14   3   2       26.89       27.77      2.12 o 
 -13   3   2        1.20       -1.42      1.42 o 
 -12   3   2      119.14      128.89      3.01 o 
 -11   3   2        0.00        0.75      1.23 o 
 -10   3   2        7.27        7.72      1.28 o 
  -9   3   2       60.28       80.54      2.06 o 
  -8   3   2      767.60      784.19      5.70 o 
  -7   3   2        9.27        9.02      1.06 o 
  -6   3   2      723.19      784.02      5.09 o 
  -5   3   2      180.06      207.88      2.54 o 
  -4   3   2      266.98      307.31      2.90 o 
  -3   3   2      280.60      277.55      2.68 o 
  -2   3   2     2459.54     2495.39      8.68 o 
  -1   3   2       30.57       28.22      1.03 o 
   0   3   2      108.45      110.90      1.67 o 
   1   3   2     4606.17     4359.57     18.69 o 
   2   3   2       99.52      112.98      1.78 o 
   3   3   2      514.41      516.59      3.77 o 
   4   3   2      879.99      844.12      5.01 o 
   5   3   2      246.23      229.59      2.76 o 
   6   3   2       19.30        7.72      1.00 o 
   7   3   2      143.51      134.27      2.40 o 
   8   3   2        8.78       10.81      1.20 o 
   9   3   2      115.76      116.30      2.54 o 
  10   3   2       92.54       99.63      2.56 o 
  11   3   2       94.87       95.98      2.67 o 
  12   3   2       16.79       19.13      1.70 o 
  13   3   2        0.00       -1.50      1.50 o 
  14   3   2        2.22        4.99      1.56 o 
  15   3   2        0.02       -0.08      1.64 o 
 -15   4   2       28.07       23.84      2.20 o 
 -14   4   2       28.62       39.78      2.37 o 
 -13   4   2       95.41       99.32      3.04 o 
 -12   4   2       45.06       37.24      2.14 o 
 -11   4   2        4.26        3.18      1.48 o 
 -10   4   2       70.38       72.21      2.31 o 
  -9   4   2        2.48        2.09      1.20 o 
  -8   4   2       48.26       45.29      1.73 o 
  -7   4   2        5.43        8.30      1.14 o 
  -6   4   2       34.95       49.11      1.59 o 
  -5   4   2       41.11       42.31      1.48 o 
  -4   4   2       28.82       24.51      1.25 o 
  -3   4   2      103.04      123.44      2.12 o 
  -2   4   2      321.52      354.06      3.38 o 
  -1   4   2     1289.55     1410.66      6.70 o 
   0   4   2      482.46      496.50      3.91 o 
   1   4   2      109.05      108.65      1.95 o 
   2   4   2     2232.46     2186.37      8.69 o 
   3   4   2      212.68      205.99      2.70 o 
   4   4   2      527.50      581.08      4.58 o 
   5   4   2      344.33      355.79      3.77 o 
   6   4   2      193.13      199.14      2.98 o 
   7   4   2      108.72      113.18      2.42 o 
   8   4   2       40.05       41.42      1.78 o 
   9   4   2       79.76       75.66      2.31 o 
  10   4   2       42.50       33.31      1.95 o 
  11   4   2       34.01       34.99      2.01 o 
  12   4   2       13.63        7.66      1.70 o 
  13   4   2        2.48        4.26      1.64 o 
  14   4   2        8.77       10.67      1.78 o 
 -14   5   2       57.04       58.13      2.76 o 
 -13   5   2       29.55       30.47      2.23 o 
 -12   5   2       15.14       16.60      1.89 o 
 -11   5   2      151.18      145.28      3.40 o 
 -10   5   2       54.75       46.94      2.12 o 
  -9   5   2       30.21       27.16      1.73 o 
  -8   5   2        0.34        0.03      1.17 o 
  -7   5   2        1.51        3.62      1.17 o 
  -6   5   2       77.94       72.94      2.15 o 
  -5   5   2       61.13       65.63      1.98 o 
  -4   5   2      153.42      197.44      3.04 o 
  -3   5   2        4.57        7.85      1.09 o 
  -2   5   2       67.78       85.72      2.03 o 
  -1   5   2      375.28      425.76      4.10 o 
   0   5   2       48.09       39.47      1.50 o 
   1   5   2      396.11      356.19      3.77 o 
   2   5   2       35.80       33.04      1.42 o 
   3   5   2      209.85      203.34      2.98 o 
   4   5   2      108.67       98.27      2.23 o 
   5   5   2      117.27      113.60      2.42 o 
   6   5   2       41.46       46.46      1.78 o 
   7   5   2        8.97       10.81      1.36 o 
   8   5   2      176.00      167.67      3.23 o 
   9   5   2       65.82       66.47      2.42 o 
  10   5   2       61.36       59.31      2.53 o 
  11   5   2       30.33       30.14      2.03 o 
  12   5   2       10.44       11.61      1.78 o 
  13   5   2        1.69        3.06      1.70 o 
 -13   6   2        5.43        7.02      2.03 o 
 -12   6   2       27.05       29.39      2.31 o 
 -11   6   2        8.91        8.55      1.81 o 
 -10   6   2       11.56        6.41      1.64 o 
  -9   6   2       21.05       16.13      1.81 o 
  -8   6   2        0.14       -1.36      1.36 o 
  -7   6   2        0.42       -1.34      1.34 o 
  -6   6   2        0.83       -0.70      1.25 o 
  -5   6   2      224.91      221.05      3.62 o 
  -4   6   2      577.25      613.60      5.69 o 
  -3   6   2      455.93      500.58      5.10 o 
  -2   6   2      801.24      843.20      6.51 o 
  -1   6   2      407.54      427.86      4.66 o 
   0   6   2      128.88      115.11      2.54 o 
   1   6   2       70.91       60.51      1.95 o 
   2   6   2      179.89      161.69      2.95 o 
   3   6   2       33.98       35.18      1.73 o 
   4   6   2        0.52        2.34      1.14 o 
   5   6   2       54.54       63.96      2.14 o 
   6   6   2        7.33        7.46      1.42 o 
   7   6   2       16.93       12.31      1.62 o 
   8   6   2        7.34        6.43      1.50 o 
   9   6   2       15.91       19.75      1.75 o 
  10   6   2        3.63        2.81      1.53 o 
  11   6   2        6.12        9.36      1.67 o 
  12   6   2       13.60       12.76      1.89 o 
 -11   7   2        9.56       10.92      2.01 o 
 -10   7   2        7.10        5.32      1.84 o 
  -9   7   2        0.07        1.25      1.59 o 
  -8   7   2        5.42        5.29      1.73 o 
  -7   7   2       80.99       89.06      2.81 o 
  -6   7   2        8.50        7.10      1.73 o 
  -5   7   2       39.11       39.36      2.09 o 
  -4   7   2        0.02        1.25      1.34 o 
  -3   7   2      117.63      123.56      3.01 o 
  -2   7   2      179.46      188.54      3.59 o 
  -1   7   2       50.11       49.50      2.26 o 
   0   7   2        5.20        5.18      1.48 o 
   1   7   2       27.39       20.42      1.78 o 
   2   7   2       24.44       20.70      1.67 o 
   3   7   2       44.71       49.89      2.14 o 
   4   7   2       36.40       37.33      1.95 o 
   5   7   2        7.02        7.44      1.48 o 
   6   7   2       43.78       37.74      2.12 o 
   7   7   2       51.64       43.57      2.20 o 
   8   7   2        0.19       -1.36      1.59 o 
   9   7   2        7.40       10.89      1.73 o 
  10   7   2        7.04       14.23      1.92 o 
  -8   8   2        0.00        1.48      1.75 o 
  -7   8   2       15.23       17.94      2.06 o 
  -6   8   2       14.12       22.92      2.03 o 
  -5   8   2       23.47       15.74      1.98 o 
  -4   8   2       21.38       28.80      2.06 o 
  -3   8   2        0.58        0.31      1.59 o 
  -2   8   2       12.29       15.74      1.81 o 
  -1   8   2       14.41       17.71      1.87 o 
   0   8   2       14.07        8.86      1.64 o 
   1   8   2       40.72       36.52      2.14 o 
   2   8   2        5.29        5.01      1.50 o 
   3   8   2        7.70       11.84      1.64 o 
   4   8   2        8.66        9.44      1.73 o 
   5   8   2       28.12       29.39      2.14 o 
   6   8   2       32.07       34.29      2.26 o 
   7   8   2        4.40        4.79      1.64 o 
  -2   9   2        1.61        4.93      1.87 o 
  -1   9   2        4.73        1.11      1.67 o 
   0   9   2       10.23        7.77      1.73 o 
   1   9   2        0.65       -1.62      1.62 o 
 -17   0   3        1.18       -0.45      1.84 o 
 -15   0   3      321.81      335.85      4.96 o 
 -13   0   3        2.19        4.07      1.50 o 
 -11   0   3        3.55        0.92      1.11 o 
  -9   0   3       60.72       69.42      1.78 o 
  -7   0   3      306.90      269.41      2.73 o 
  -5   0   3       51.63       41.18      1.09 o 
  -3   0   3    34729.88    36468.26    183.71 o 
  -1   0   3    13425.50    14261.24     83.11 o 
   1   0   3      141.54      164.48      1.48 o 
   3   0   3      451.01      469.56      2.91 o 
   5   0   3      120.97      127.54      1.90 o 
   7   0   3      933.81      931.59      5.68 o 
   9   0   3      679.83      701.33      5.47 o 
  11   0   3      177.72      178.88      3.26 o 
  13   0   3       49.37       56.49      2.31 o 
  15   0   3        4.67       -0.72      1.56 o 
 -17   1   3       14.03       17.74      2.03 o 
 -16   1   3       13.46       14.37      1.89 o 
 -15   1   3       84.76       81.93      2.79 o 
 -14   1   3      175.33      187.95      3.68 o 
 -13   1   3       91.18       83.38      2.51 o 
 -12   1   3       13.69       17.44      1.53 o 
 -11   1   3      138.48      130.55      2.62 o 
 -10   1   3       87.72       95.28      2.20 o 
  -9   1   3      999.22     1062.03      6.24 o 
  -8   1   3       22.82       28.05      1.23 o 
  -7   1   3      292.20      322.65      3.04 o 
  -6   1   3      859.05      875.78      4.73 o 
  -5   1   3      482.72      483.50      3.21 o 
  -4   1   3     1236.97     1267.00      5.15 o 
  -3   1   3     1311.53     1294.15      4.93 o 
  -2   1   3    15542.92    15920.20     96.03 o 
  -1   1   3     3996.17     3897.03     19.38 o 
   0   1   3     1896.43     1774.03      8.33 o 
   1   1   3       22.96       17.91      0.75 o 
   2   1   3      548.57      451.67      2.77 o 
   3   1   3     2857.60     2657.05      8.79 o 
   4   1   3      226.53      200.46      2.18 o 
   5   1   3        0.72       -0.72      0.72 o 
   6   1   3      191.41      199.13      2.51 o 
   7   1   3      909.43      885.58      5.65 o 
   8   1   3       84.48       78.18      1.92 o 
   9   1   3       28.40       34.34      1.59 o 
  10   1   3       82.04       80.93      2.23 o 
  11   1   3      142.38      131.66      2.87 o 
  12   1   3        7.24        2.87      1.48 o 
  13   1   3      105.96      101.21      2.90 o 
  14   1   3        1.42       -1.50      1.50 o 
  15   1   3       28.34       26.66      2.14 o 
 -17   2   3        1.83        0.00      1.78 o 
 -16   2   3       19.43       17.99      1.98 o 
 -15   2   3       37.59       39.00      2.31 o 
 -14   2   3       92.47      102.02      2.93 o 
 -13   2   3       67.54       73.24      2.45 o 
 -12   2   3       32.34       35.49      1.81 o 
 -11   2   3        3.98        7.10      1.28 o 
 -10   2   3      105.22      112.70      2.40 o 
  -9   2   3      172.86      178.04      2.76 o 
  -8   2   3      169.73      204.30      2.76 o 
  -7   2   3     1415.93     1491.61      7.09 o 
  -6   2   3      655.18      735.85      4.61 o 
  -5   2   3       51.88       46.69      1.28 o 
  -4   2   3      246.17      233.63      2.34 o 
  -3   2   3     1170.49     1178.54      5.11 o 
  -2   2   3     3141.14     3228.55     14.54 o 
  -1   2   3     3301.45     3307.64     14.63 o 
   0   2   3     1200.40     1105.32      4.67 o 
   1   2   3        8.02        7.38      0.70 o 
   2   2   3      837.40      770.13      4.09 o 
   3   2   3       46.82       36.38      1.09 o 
   4   2   3      415.39      387.48      3.21 o 
   5   2   3        3.86        2.87      0.81 o 
   6   2   3       30.66       25.18      1.23 o 
   7   2   3      732.65      674.23      5.06 o 
   8   2   3       60.41       49.11      1.76 o 
   9   2   3      262.39      238.30      3.40 o 
  10   2   3       65.05       59.78      2.20 o 
  11   2   3      304.22      286.75      4.18 o 
  12   2   3       19.07       17.02      1.75 o 
  13   2   3      111.13      111.69      3.06 o 
  14   2   3        0.10       -1.59      1.59 o 
  15   2   3        0.97       -0.53      1.67 o 
 -16   3   3       31.17       30.14      2.34 o 
 -15   3   3        1.14       -1.67      1.67 o 
 -14   3   3       97.82      100.74      3.06 o 
 -13   3   3        6.40        2.65      1.48 o 
 -12   3   3       40.23       44.04      2.03 o 
 -11   3   3        7.24       10.22      1.34 o 
 -10   3   3        6.41        5.24      1.25 o 
  -9   3   3      215.79      203.67      3.09 o 
  -8   3   3        0.26       -0.03      0.97 o 
  -7   3   3       17.97       22.92      1.23 o 
  -6   3   3      240.87      281.75      3.09 o 
  -5   3   3       56.54       63.24      1.56 o 
  -4   3   3      150.55      151.41      2.15 o 
  -3   3   3      435.93      479.99      3.57 o 
  -2   3   3        0.32        2.01      0.67 o 
  -1   3   3       40.75       34.57      1.11 o 
   0   3   3        0.65       -0.56      0.67 o 
   1   3   3      380.97      332.10      2.96 o 
   2   3   3     1692.05     1476.25      6.52 o 
   3   3   3      270.70      262.14      2.79 o 
   4   3   3        2.17        2.56      0.78 o 
   5   3   3      154.07      127.73      2.17 o 
   6   3   3       20.04       26.35      1.31 o 
   7   3   3      170.92      155.40      2.68 o 
   8   3   3        2.50        6.02      1.23 o 
   9   3   3      762.37      720.58      6.14 o 
  10   3   3        8.31        7.97      1.45 o 
  11   3   3        5.30        3.98      1.39 o 
  12   3   3       14.34       18.02      1.70 o 
  13   3   3        7.95       12.42      1.67 o 
  14   3   3        4.93        4.96      1.78 o 
  15   3   3        1.67       -0.58      1.70 o 
 -15   4   3       12.20       11.20      1.95 o 
 -14   4   3       16.47       13.90      1.95 o 
 -13   4   3        4.33        5.35      1.70 o 
 -12   4   3        2.12        2.95      1.53 o 
 -11   4   3       95.90       89.12      2.59 o 
 -10   4   3      272.22      277.19      3.99 o 
  -9   4   3       13.73       15.32      1.39 o 
  -8   4   3       14.81       17.94      1.34 o 
  -7   4   3        3.72        9.19      1.14 o 
  -6   4   3      146.54      165.40      2.65 o 
  -5   4   3      277.53      305.47      3.37 o 
  -4   4   3      874.08      884.53      5.62 o 
  -3   4   3      332.02      397.29      3.68 o 
  -2   4   3     1661.82     1889.90      8.14 o 
  -1   4   3     1612.94     1669.05      7.41 o 
   0   4   3       74.29       71.35      1.73 o 
   1   4   3       51.71       52.54      1.53 o 
   2   4   3       92.58      101.73      1.98 o 
   3   4   3        3.12        2.53      0.95 o 
   4   4   3        6.87        9.41      1.00 o 
   5   4   3        0.22       -0.89      0.89 o 
   6   4   3       42.42       34.68      1.62 o 
   7   4   3       56.84       58.19      1.95 o 
   8   4   3        0.71        2.31      1.20 o 
   9   4   3      207.10      207.10      3.60 o 
  10   4   3       89.43       81.96      2.62 o 
  11   4   3      126.97      112.89      3.04 o 
  12   4   3        3.47       -1.62      1.62 o 
  13   4   3        9.47        5.35      1.64 o 
  14   4   3       30.59       36.52      2.31 o 
 -14   5   3        0.08       -1.67      1.67 o 
 -13   5   3       16.24       11.78      1.92 o 
 -12   5   3       10.18       11.98      1.70 o 
 -11   5   3       18.37       20.97      1.89 o 
 -10   5   3       21.56       20.78      1.75 o 
  -9   5   3       39.70       39.02      1.89 o 
  -8   5   3        2.72       -0.08      1.25 o 
  -7   5   3      377.83      400.59      4.57 o 
  -6   5   3      192.22      204.40      3.21 o 
  -5   5   3      386.00      400.33      4.30 o 
  -4   5   3       79.53      102.38      2.34 o 
  -3   5   3        1.49        1.00      1.06 o 
  -2   5   3        0.01       -0.95      0.95 o 
  -1   5   3      414.65      418.50      4.13 o 
   0   5   3       22.89       30.89      1.39 o 
   1   5   3       53.23       52.65      1.70 o 
   2   5   3       40.49       37.05      1.50 o 
   3   5   3       54.26       52.32      1.73 o 
   4   5   3        6.39        3.01      1.09 o 
   5   5   3        0.41       -0.28      1.11 o 
   6   5   3        1.91        0.75      1.09 o 
   7   5   3        5.66        7.13      1.28 o 
   8   5   3        2.29        2.09      1.34 o 
   9   5   3        0.66        3.57      1.39 o 
  10   5   3        5.73        6.32      1.59 o 
  11   5   3        1.33       -1.34      1.50 o 
  12   5   3       36.21       38.36      2.34 o 
  13   5   3        8.29        8.19      1.81 o 
 -13   6   3       53.36       57.91      2.90 o 
 -12   6   3      119.85      117.82      3.48 o 
 -11   6   3       16.56       14.90      2.01 o 
 -10   6   3      138.20      130.42      3.37 o 
  -9   6   3       54.65       62.42      2.45 o 
  -8   6   3       36.58       42.87      2.20 o 
  -7   6   3        0.33        1.00      1.34 o 
  -6   6   3        7.21        5.96      1.34 o 
  -5   6   3       24.68       23.54      1.75 o 
  -4   6   3        6.88       12.12      1.50 o 
  -3   6   3       36.46       37.33      2.01 o 
  -2   6   3     1217.87     1321.97      8.22 o 
  -1   6   3        6.22        5.15      1.36 o 
   0   6   3      159.39      161.65      2.95 o 
   1   6   3        5.68        5.38      1.17 o 
   2   6   3       58.83       52.34      1.92 o 
   3   6   3        0.90       -0.89      1.14 o 
   4   6   3        0.18        1.53      1.09 o 
   5   6   3       71.04       62.65      2.15 o 
   6   6   3       15.23        7.77      1.42 o 
   7   6   3       67.64       57.36      2.31 o 
   8   6   3        2.24       -0.42      1.48 o 
   9   6   3        7.21        6.29      1.59 o 
  10   6   3        0.15        1.31      1.48 o 
  11   6   3        1.31        1.25      1.62 o 
 -11   7   3       15.02       11.98      2.06 o 
 -10   7   3        0.59       -1.67      1.67 o 
  -9   7   3       32.42       38.27      2.26 o 
  -8   7   3        0.03        2.20      1.59 o 
  -7   7   3       29.02       32.03      2.03 o 
  -6   7   3       31.70       38.72      2.12 o 
  -5   7   3        3.32        3.51      1.50 o 
  -4   7   3      145.37      155.42      3.46 o 
  -3   7   3       30.40       33.54      2.03 o 
  -2   7   3       74.62       84.97      2.67 o 
  -1   7   3      393.31      416.91      5.13 o 
   0   7   3      275.28      263.41      4.10 o 
   1   7   3        1.41       -0.11      1.28 o 
   2   7   3        1.74        0.22      1.25 o 
   3   7   3        3.50        3.23      1.34 o 
   4   7   3        0.20       -0.56      1.34 o 
   5   7   3      141.29      130.23      3.18 o 
   6   7   3        3.81        5.63      1.53 o 
   7   7   3       45.98       41.06      2.17 o 
   8   7   3       30.51       29.00      2.12 o 
   9   7   3        0.29        2.23      1.53 o 
  -8   8   3       29.88       35.26      2.42 o 
  -7   8   3        3.92        3.93      1.84 o 
  -6   8   3       63.63       65.74      2.81 o 
  -5   8   3        2.41        4.04      1.64 o 
  -4   8   3       66.78       68.58      2.76 o 
  -3   8   3      120.76      134.96      3.45 o 
  -2   8   3        3.62       -1.03      1.67 o 
  -1   8   3      171.79      177.38      3.82 o 
   0   8   3        0.22        5.71      1.48 o 
   1   8   3        0.33        1.45      1.36 o 
   2   8   3        1.36       -0.22      1.39 o 
   3   8   3       17.51       12.23      1.78 o 
   4   8   3        0.02        1.62      1.39 o 
   5   8   3       21.06       25.04      2.03 o 
   6   8   3        3.08       -1.45      1.53 o 
   7   8   3        1.88        6.04      1.78 o 
  -1   9   3        0.80        6.85      1.70 o 
 -16   0   4       72.75       74.41      2.87 o 
 -14   0   4       28.88       25.07      1.89 o 
 -12   0   4      117.55      111.59      2.59 o 
 -10   0   4       19.82       21.20      1.34 o 
  -8   0   4      245.62      242.70      2.84 o 
  -6   0   4       21.15       20.28      1.00 o 
  -4   0   4     6358.46     6693.60     33.57 o 
  -2   0   4     1281.64     1293.88      4.85 o 
   0   0   4      151.78      146.07      1.51 o 
   2   0   4     1636.48     1458.22      5.44 o 
   4   0   4    11318.59    11633.68     51.28 o 
   6   0   4      653.93      791.18      5.00 o 
   8   0   4       14.58       18.13      1.31 o 
  10   0   4      192.97      196.12      3.32 o 
  12   0   4      342.13      338.17      4.66 o 
  14   0   4        0.19        2.03      1.56 o 
 -17   1   4       15.19       11.89      2.09 o 
 -16   1   4        7.64        3.65      1.87 o 
 -15   1   4        0.85        2.65      1.62 o 
 -14   1   4       14.43       15.26      1.73 o 
 -13   1   4        0.02        0.14      1.36 o 
 -12   1   4       12.33       12.20      1.45 o 
 -11   1   4       20.80       25.26      1.53 o 
 -10   1   4      106.86      105.15      2.31 o 
  -9   1   4       57.40       63.96      1.78 o 
  -8   1   4      104.34      102.40      1.98 o 
  -7   1   4       80.97       99.19      1.81 o 
  -6   1   4      344.48      363.01      3.07 o 
  -5   1   4      259.12      274.79      2.54 o 
  -4   1   4      315.07      288.31      2.43 o 
  -3   1   4     3112.15     3225.25     14.64 o 
  -2   1   4     7493.74     7778.50     37.69 o 
  -1   1   4      127.42      110.67      1.42 o 
   0   1   4       55.96       45.81      1.00 o 
   1   1   4      527.72      476.59      2.94 o 
   2   1   4     1049.84      969.71      4.43 o 
   3   1   4       10.31        9.19      0.75 o 
   4   1   4       75.14       69.35      1.48 o 
   5   1   4     1208.50     1287.99      6.25 o 
   6   1   4      206.54      202.31      2.65 o 
   7   1   4      185.74      190.18      2.76 o 
   8   1   4       14.55       16.93      1.23 o 
   9   1   4      104.45       98.49      2.37 o 
  10   1   4       28.15       25.51      1.62 o 
  11   1   4        9.79       12.81      1.56 o 
  12   1   4       67.39       62.76      2.34 o 
  13   1   4       33.18       30.72      1.98 o 
  14   1   4        0.44       -0.47      1.53 o 
  15   1   4        2.57        4.71      1.67 o 
 -17   2   4       23.96       21.39      2.17 o 
 -16   2   4        2.00       -1.67      1.67 o 
 -15   2   4       31.45       39.05      2.23 o 
 -14   2   4        0.14        0.78      1.59 o 
 -13   2   4        9.41        8.52      1.70 o 
 -12   2   4      163.05      163.85      3.18 o 
 -11   2   4       76.73       75.66      2.17 o 
 -10   2   4        4.18        4.07      1.17 o 
  -9   2   4       19.50       12.98      1.28 o 
  -8   2   4       16.58       13.82      1.14 o 
  -7   2   4       99.84      119.73      2.12 o 
  -6   2   4      318.20      318.39      3.07 o 
  -5   2   4     1876.03     1892.25      7.63 o 
  -4   2   4     1362.21     1433.61      6.09 o 
  -3   2   4     3124.01     3198.00     14.86 o 
  -2   2   4     2092.73     2347.84      8.19 o 
  -1   2   4       31.27       38.75      1.09 o 
   0   2   4      553.30      529.82      3.33 o 
   1   2   4      688.09      635.36      3.72 o 
   2   2   4      139.78      125.50      1.81 o 
   3   2   4      144.96      148.43      2.03 o 
   4   2   4     1132.69     1108.84      5.69 o 
   5   2   4      384.19      352.38      3.40 o 
   6   2   4        1.38        1.48      0.86 o 
   7   2   4       26.28       35.65      1.48 o 
   8   2   4      161.99      169.49      2.90 o 
   9   2   4       27.39       26.49      1.64 o 
  10   2   4      621.72      630.02      5.89 o 
  11   2   4       50.11       48.91      2.17 o 
  12   2   4        0.02       -1.39      1.39 o 
  13   2   4       81.80       82.71      2.81 o 
  14   2   4        1.04        5.18      1.56 o 
  15   2   4        1.42        1.78      1.64 o 
 -16   3   4        4.72        3.06      1.87 o 
 -15   3   4        2.73        3.34      1.67 o 
 -14   3   4        1.21       -1.56      1.56 o 
 -13   3   4       15.69       17.55      1.78 o 
 -12   3   4       34.49       28.08      1.87 o 
 -11   3   4        0.23        0.64      1.31 o 
 -10   3   4       11.01       19.08      1.48 o 
  -9   3   4       71.14       76.89      2.09 o 
  -8   3   4       24.45       24.57      1.34 o 
  -7   3   4       94.70       99.47      2.06 o 
  -6   3   4        7.29        9.72      1.06 o 
  -5   3   4      130.97      137.39      2.17 o 
  -4   3   4       16.79       18.72      1.03 o 
  -3   3   4      616.40      602.31      4.08 o 
  -2   3   4       91.17       95.61      1.70 o 
  -1   3   4      551.68      583.99      3.91 o 
   0   3   4     1986.18     1971.21      7.69 o 
   1   3   4     1321.60     1304.44      6.14 o 
   2   3   4      317.76      274.98      2.85 o 
   3   3   4      345.33      312.62      3.15 o 
   4   3   4        8.57       17.30      1.06 o 
   5   3   4      432.92      429.42      4.02 o 
   6   3   4       67.32       56.53      1.76 o 
   7   3   4        0.93        2.90      1.09 o 
   8   3   4       35.42       36.91      1.73 o 
   9   3   4      511.10      489.18      5.16 o 
  10   3   4       52.27       52.59      2.12 o 
  11   3   4        2.34        1.45      1.45 o 
  12   3   4        0.46       -1.45      1.45 o 
  13   3   4        1.55       -1.53      1.53 o 
  14   3   4        8.00        5.35      1.73 o 
 -15   4   4       10.81       14.62      1.95 o 
 -14   4   4       19.57       21.28      2.06 o 
 -13   4   4       21.35       22.73      1.95 o 
 -12   4   4       94.67      102.88      2.93 o 
 -11   4   4       59.54       49.75      2.20 o 
 -10   4   4      158.84      164.85      3.18 o 
  -9   4   4        1.00        0.81      1.23 o 
  -8   4   4       69.84       80.76      2.15 o 
  -7   4   4       25.67       26.13      1.45 o 
  -6   4   4       90.98       98.13      2.17 o 
  -5   4   4       28.90       22.34      1.28 o 
  -4   4   4       11.38       11.61      1.06 o 
  -3   4   4        1.69        2.34      0.89 o 
  -2   4   4      264.92      288.36      3.18 o 
  -1   4   4      180.17      179.29      2.51 o 
   0   4   4      287.63      305.01      3.21 o 
   1   4   4      231.32      261.90      3.04 o 
   2   4   4      452.77      475.17      4.13 o 
   3   4   4       86.64       85.92      1.92 o 
   4   4   4       23.00       25.04      1.31 o 
   5   4   4       46.57       45.66      1.67 o 
   6   4   4       16.70        9.97      1.25 o 
   7   4   4      478.33      465.30      4.88 o 
   8   4   4      476.29      461.27      5.08 o 
   9   4   4        3.82        5.85      1.48 o 
  10   4   4       20.65       26.40      1.87 o 
  11   4   4        0.89       -0.45      1.42 o 
  12   4   4        1.05        1.09      1.59 o 
  13   4   4       22.81       23.17      2.09 o 
 -14   5   4       44.02       43.73      2.62 o 
 -13   5   4        1.98        1.87      1.67 o 
 -12   5   4        0.37        1.98      1.73 o 
 -11   5   4        6.02        2.79      1.64 o 
 -10   5   4        2.57       -1.39      1.39 o 
  -9   5   4        5.36       10.42      1.48 o 
  -8   5   4       10.85       11.39      1.45 o 
  -7   5   4       23.70       24.04      1.62 o 
  -6   5   4       58.74       62.32      2.06 o 
  -5   5   4      907.27      888.68      6.40 o 
  -4   5   4      368.35      371.76      4.13 o 
  -3   5   4     1421.22     1456.23      7.98 o 
  -2   5   4       33.67       32.09      1.53 o 
  -1   5   4        8.21       14.20      1.20 o 
   0   5   4        5.84        5.74      1.03 o 
   1   5   4        0.01        0.58      0.92 o 
   2   5   4       66.32       56.11      1.78 o 
   3   5   4      103.97       87.01      2.17 o 
   4   5   4       26.59       25.51      1.48 o 
   5   5   4      171.50      157.51      2.95 o 
   6   5   4        1.04        1.89      1.17 o 
   7   5   4      109.51      116.29      2.79 o 
   8   5   4      162.42      156.49      3.26 o 
   9   5   4      138.36      140.06      3.23 o 
  10   5   4       15.24       15.21      1.75 o 
  11   5   4       18.40       23.56      1.95 o 
  12   5   4       10.99       15.01      1.92 o 
 -13   6   4        0.16       -1.95      1.95 o 
 -12   6   4        3.92        3.37      1.81 o 
 -11   6   4        5.38        1.28      1.75 o 
 -10   6   4       94.29      100.32      3.04 o 
  -9   6   4       11.26       10.11      1.73 o 
  -8   6   4      137.37      141.57      3.23 o 
  -7   6   4       27.73       27.46      1.84 o 
  -6   6   4       56.32       56.66      2.17 o 
  -5   6   4      108.76      122.11      2.81 o 
  -4   6   4     1100.49     1127.36      7.94 o 
  -3   6   4      101.36      103.61      2.59 o 
  -2   6   4       18.01       19.22      1.56 o 
  -1   6   4       14.56       15.01      1.42 o 
   0   6   4        4.99        3.90      1.23 o 
   1   6   4       67.56       71.46      2.17 o 
   2   6   4        0.56       -0.03      1.06 o 
   3   6   4       45.60       40.53      1.84 o 
   4   6   4       94.99       79.32      2.42 o 
   5   6   4       14.40       12.70      1.53 o 
   6   6   4       88.05       86.95      2.67 o 
   7   6   4        7.84        7.85      1.53 o 
   8   6   4        3.94        3.82      1.42 o 
   9   6   4       27.48       19.00      1.92 o 
  10   6   4        0.14        1.23      1.50 o 
  11   6   4        2.42       -0.28      1.81 o 
 -11   7   4        0.17       -0.97      1.92 o 
 -10   7   4        5.82        6.38      1.84 o 
  -9   7   4        5.32        0.14      1.73 o 
  -8   7   4        3.93       -0.58      1.64 o 
  -7   7   4        0.58        1.81      1.45 o 
  -6   7   4        0.45        0.00      1.48 o 
  -5   7   4       29.78       32.62      2.03 o 
  -4   7   4       69.65       69.78      2.48 o 
  -3   7   4       86.30       97.17      2.81 o 
  -2   7   4      127.20      135.94      3.20 o 
  -1   7   4       33.53       30.95      2.06 o 
   0   7   4       24.05       21.22      1.75 o 
   1   7   4       89.42       82.85      2.56 o 
   2   7   4       37.78       31.98      1.84 o 
   3   7   4       83.58       79.28      2.56 o 
   4   7   4       17.54       10.50      1.64 o 
   5   7   4       72.03       64.66      2.51 o 
   6   7   4        9.18       10.22      1.70 o 
   7   7   4       68.11       59.06      2.67 o 
   8   7   4        6.61        6.35      1.70 o 
   9   7   4        1.09        1.06      1.73 o 
  -8   8   4       56.73       68.19      2.98 o 
  -7   8   4        2.57        4.68      1.73 o 
  -6   8   4        1.42       -1.59      1.59 o 
  -5   8   4        9.20        8.41      1.81 o 
  -4   8   4       13.52       12.00      1.81 o 
  -3   8   4      106.99       94.61      3.18 o 
  -2   8   4       52.81       58.22      2.65 o 
  -1   8   4        0.04       -1.50      1.50 o 
   0   8   4        5.94        5.54      1.64 o 
   1   8   4        1.17        0.36      1.53 o 
   2   8   4        3.79        6.24      1.48 o 
   3   8   4        2.77        1.00      1.48 o 
   4   8   4        2.68        6.52      1.67 o 
   5   8   4        2.01       -0.50      1.59 o 
   6   8   4        7.10        7.02      1.73 o 
 -17   0   5      112.39      116.48      3.54 o 
 -15   0   5      239.35      268.27      4.46 o 
 -13   0   5      159.77      140.16      3.09 o 
 -11   0   5     1114.58     1138.50      7.38 o 
  -9   0   5        0.16        0.31      0.97 o 
  -7   0   5     2148.82     2306.45      9.01 o 
  -5   0   5     1528.43     1643.41      6.58 o 
  -3   0   5     3760.28     4082.71     18.32 o 
  -1   0   5      538.86      523.33      3.13 o 
   1   0   5      461.51      453.63      3.05 o 
   3   0   5     3448.16     3285.82     11.03 o 
   5   0   5     3409.99     3690.11     12.26 o 
   7   0   5      308.89      319.46      3.60 o 
   9   0   5       12.10        8.91      1.36 o 
  11   0   5       27.31       23.68      1.75 o 
  13   0   5       50.59       51.28      2.37 o 
  15   0   5        2.48        6.74      1.73 o 
 -17   1   5        1.97        0.84      1.84 o 
 -16   1   5      141.17      132.34      3.54 o 
 -15   1   5       85.53       89.15      2.84 o 
 -14   1   5        8.72       11.56      1.75 o 
 -13   1   5       37.38       44.76      2.09 o 
 -12   1   5       36.12       38.22      1.89 o 
 -11   1   5       74.06       72.13      2.15 o 
 -10   1   5       74.89       92.13      2.17 o 
  -9   1   5      475.26      480.37      4.35 o 
  -8   1   5        0.82       -0.19      0.92 o 
  -7   1   5       62.78       77.26      1.70 o 
  -6   1   5        0.30        1.11      0.78 o 
  -5   1   5     1961.47     2044.05      7.75 o 
  -4   1   5     5604.28     5740.17     29.54 o 
  -3   1   5     6141.82     6178.74     31.20 o 
  -2   1   5     1760.26     1748.91      6.60 o 
  -1   1   5     1566.46     1559.38      6.03 o 
   0   1   5       57.66       56.20      1.20 o 
   1   1   5     1634.75     1523.30      6.03 o 
   2   1   5        9.57        5.38      0.75 o 
   3   1   5     2339.85     2289.21      8.41 o 
   4   1   5      824.42      891.60      5.06 o 
   5   1   5       50.24       39.36      1.37 o 
   6   1   5      247.38      262.11      3.12 o 
   7   1   5      235.37      212.68      2.98 o 
   8   1   5      159.51      156.78      2.79 o 
   9   1   5       33.94       33.34      1.64 o 
  10   1   5        6.59        8.66      1.39 o 
  11   1   5       80.70       89.54      2.59 o 
  12   1   5       53.64       59.44      2.34 o 
  13   1   5        0.00        2.76      1.53 o 
  14   1   5        0.81       -1.48      1.48 o 
  15   1   5        0.59        0.31      1.67 o 
 -17   2   5        5.79        8.47      1.95 o 
 -16   2   5        0.07        3.87      1.62 o 
 -15   2   5        0.13       -1.64      1.64 o 
 -14   2   5        0.16        2.42      1.45 o 
 -13   2   5      180.66      178.07      3.54 o 
 -12   2   5       28.06       25.82      1.84 o 
 -11   2   5      775.84      781.33      6.34 o 
 -10   2   5       69.08       55.83      1.89 o 
  -9   2   5     1263.45     1348.54      7.61 o 
  -8   2   5      442.14      491.07      4.27 o 
  -7   2   5     1942.65     2016.45      8.82 o 
  -6   2   5      259.90      262.70      2.87 o 
  -5   2   5     1149.61     1170.96      5.88 o 
  -4   2   5       96.58       97.62      1.73 o 
  -3   2   5       17.70       11.00      0.89 o 
  -2   2   5      357.70      396.62      3.07 o 
  -1   2   5       12.26       16.63      0.89 o 
   0   2   5      338.34      306.03      2.74 o 
   1   2   5     1538.68     1449.97      6.15 o 
   2   2   5      151.56      147.46      2.03 o 
   3   2   5      155.16      170.11      2.29 o 
   4   2   5      653.34      605.06      4.41 o 
   5   2   5      369.77      350.13      3.51 o 
   6   2   5        1.09        0.95      0.92 o 
   7   2   5      534.62      536.24      4.77 o 
   8   2   5      191.87      178.23      3.09 o 
   9   2   5      188.07      176.83      3.23 o 
  10   2   5       19.37       17.69      1.64 o 
  11   2   5      118.20      120.30      3.04 o 
  12   2   5        0.02       -1.06      1.50 o 
  13   2   5        4.81        5.77      1.73 o 
  14   2   5        3.95        5.51      1.64 o 
 -16   3   5       12.36       16.96      2.09 o 
 -15   3   5       24.41       26.88      2.14 o 
 -14   3   5        0.00        4.29      1.53 o 
 -13   3   5        4.87        6.82      1.81 o 
 -12   3   5       20.24       18.88      1.75 o 
 -11   3   5       59.56       65.46      2.23 o 
 -10   3   5       25.18       26.71      1.64 o 
  -9   3   5       42.86       47.77      1.78 o 
  -8   3   5      388.29      435.77      4.35 o 
  -7   3   5        1.18       -0.95      0.95 o 
  -6   3   5      252.49      244.22      3.01 o 
  -5   3   5       38.26       44.68      1.50 o 
  -4   3   5      428.78      441.66      3.71 o 
  -3   3   5      100.29      115.56      2.01 o 
  -2   3   5     1018.85     1088.59      5.74 o 
  -1   3   5      105.61      100.32      1.81 o 
   0   3   5      963.35      899.86      5.15 o 
   1   3   5       50.68       37.64      1.31 o 
   2   3   5        1.22        2.09      0.78 o 
   3   3   5      340.33      305.92      3.29 o 
   4   3   5       22.11       27.52      1.23 o 
   5   3   5        1.75        4.90      0.92 o 
   6   3   5       32.70       25.93      1.48 o 
   7   3   5      688.02      670.55      5.67 o 
   8   3   5      112.19      106.18      2.62 o 
   9   3   5       66.01       66.16      2.37 o 
  10   3   5      148.54      147.09      3.23 o 
  11   3   5        1.35        5.12      1.50 o 
  12   3   5       77.82       82.82      2.79 o 
  13   3   5       10.57       11.98      1.98 o 
  14   3   5       11.53       11.31      2.09 o 
 -15   4   5        0.01       -1.42      1.81 o 
 -14   4   5        6.46        8.77      1.78 o 
 -13   4   5       16.11       11.75      1.89 o 
 -12   4   5        2.56        3.37      1.53 o 
 -11   4   5       88.85       97.48      2.73 o 
 -10   4   5        5.26        7.10      1.36 o 
  -9   4   5       45.14       53.65      2.01 o 
  -8   4   5       22.17       25.82      1.56 o 
  -7   4   5       12.22       11.17      1.25 o 
  -6   4   5      640.78      633.79      5.22 o 
  -5   4   5       24.41       26.68      1.45 o 
  -4   4   5       29.85       23.76      1.31 o 
  -3   4   5       85.37      103.34      2.09 o 
  -2   4   5      777.68      790.12      5.39 o 
  -1   4   5      410.97      445.88      4.05 o 
   0   4   5       88.03       89.38      1.95 o 
   1   4   5      721.62      720.20      5.17 o 
   2   4   5      456.96      440.12      4.10 o 
   3   4   5        9.14        8.30      1.03 o 
   4   4   5       34.39       27.49      1.42 o 
   5   4   5      282.91      255.01      3.46 o 
   6   4   5        6.06        4.48      1.25 o 
   7   4   5        4.98        3.65      1.36 o 
   8   4   5        1.60        2.26      1.48 o 
   9   4   5        0.22        2.31      1.48 o 
  10   4   5       27.52       29.19      2.03 o 
  11   4   5       76.94       79.76      2.73 o 
  12   4   5        3.08        3.29      1.59 o 
  13   4   5        0.23       -1.39      1.59 o 
 -14   5   5       43.21       39.66      2.48 o 
 -13   5   5        0.39       -1.67      1.67 o 
 -12   5   5       81.69       86.55      2.90 o 
 -11   5   5        7.87        3.29      1.62 o 
 -10   5   5       49.91       50.45      2.28 o 
  -9   5   5       15.00       13.79      1.64 o 
  -8   5   5      120.20      119.67      2.79 o 
  -7   5   5      559.34      572.94      5.50 o 
  -6   5   5       98.14      102.00      2.51 o 
  -5   5   5       93.79      100.24      2.45 o 
  -4   5   5       51.57       57.72      1.95 o 
  -3   5   5       40.63       47.35      1.78 o 
  -2   5   5      211.39      215.68      3.18 o 
  -1   5   5      109.46      114.60      2.40 o 
   0   5   5       39.39       49.25      1.70 o 
   1   5   5        0.05        1.50      0.97 o 
   2   5   5        2.40        5.35      1.06 o 
   3   5   5       35.39       27.97      1.53 o 
   4   5   5        6.14        3.31      1.17 o 
   5   5   5       89.98       93.00      2.42 o 
   6   5   5        5.68        6.02      1.34 o 
   7   5   5        4.27        3.70      1.42 o 
   8   5   5        0.45        4.43      1.50 o 
   9   5   5        2.81        1.17      1.50 o 
  10   5   5       27.39       25.63      2.09 o 
  11   5   5        6.29       10.97      1.81 o 
  12   5   5       31.77       42.84      2.42 o 
 -13   6   5        0.70       -1.81      1.81 o 
 -12   6   5        8.29        8.24      1.95 o 
 -11   6   5       28.66       35.60      2.20 o 
 -10   6   5       11.95       14.51      1.84 o 
  -9   6   5        9.02       11.50      1.70 o 
  -8   6   5        3.38        3.51      1.53 o 
  -7   6   5       57.34       66.13      2.40 o 
  -6   6   5       35.47       30.92      1.95 o 
  -5   6   5      173.26      177.03      3.37 o 
  -4   6   5      276.82      283.41      4.07 o 
  -3   6   5      137.75      142.83      2.98 o 
  -2   6   5       93.35       98.37      2.56 o 
  -1   6   5        3.90        5.32      1.31 o 
   0   6   5       18.07       16.46      1.39 o 
   1   6   5        3.55        4.34      1.20 o 
   2   6   5        0.09       -1.09      1.09 o 
   3   6   5      164.99      182.27      3.34 o 
   4   6   5        0.02       -0.92      1.25 o 
   5   6   5        4.45       -1.36      1.36 o 
   6   6   5       32.28       28.38      1.84 o 
   7   6   5        8.16        8.05      1.56 o 
   8   6   5        6.22        7.94      1.62 o 
   9   6   5        5.12        4.37      1.62 o 
  10   6   5       13.47       10.39      1.87 o 
 -11   7   5       54.00       69.47      2.90 o 
 -10   7   5       49.28       48.50      2.70 o 
  -9   7   5        7.60       12.17      1.87 o 
  -8   7   5       10.15       14.68      1.84 o 
  -7   7   5       31.57       30.25      2.14 o 
  -6   7   5       28.72       32.00      2.06 o 
  -5   7   5        0.23        2.95      1.53 o 
  -4   7   5       60.22       56.63      2.40 o 
  -3   7   5        1.28        4.62      1.48 o 
  -2   7   5        0.22        2.34      1.36 o 
  -1   7   5       22.23       23.03      1.81 o 
   0   7   5        1.38        2.81      1.36 o 
   1   7   5        6.10        2.56      1.39 o 
   2   7   5       41.43       31.03      1.95 o 
   3   7   5        0.76       -1.42      1.42 o 
   4   7   5       43.34       44.23      2.20 o 
   5   7   5       79.52       80.03      2.79 o 
   6   7   5       38.59       26.82      2.23 o 
   7   7   5        5.85        1.59      1.78 o 
   8   7   5        1.06       -1.20      1.62 o 
  -7   8   5        0.16        0.58      1.73 o 
  -6   8   5        4.23        4.60      1.75 o 
  -5   8   5        7.36        3.06      1.87 o 
  -4   8   5       62.52       59.97      2.70 o 
  -3   8   5       52.28       65.77      2.73 o 
  -2   8   5      163.42      166.62      3.85 o 
  -1   8   5       19.54       21.67      2.06 o 
   0   8   5       40.14       40.53      2.23 o 
   1   8   5        4.99        7.58      1.59 o 
   2   8   5       22.93       25.85      1.98 o 
   3   8   5       34.35       39.36      2.26 o 
   4   8   5       14.68       12.98      1.87 o 
   5   8   5       29.56       28.47      2.20 o 
 -16   0   6       72.76       79.53      2.95 o 
 -14   0   6      252.62      256.61      4.21 o 
 -12   0   6      842.46      823.60      6.73 o 
 -10   0   6       64.03       66.72      1.98 o 
  -8   0   6      171.72      175.74      2.59 o 
  -6   0   6      211.81      228.91      2.65 o 
  -4   0   6      598.06      658.13      4.05 o 
  -2   0   6     1013.02     1018.12      4.85 o 
   0   0   6     5519.76     5558.90     27.39 o 
   2   0   6       11.05       13.29      0.92 o 
   6   0   6      154.55      173.65      2.68 o 
   8   0   6        0.00        2.17      1.03 o 
  10   0   6        0.52        5.32      1.31 o 
  12   0   6       21.19       26.88      1.95 o 
  14   0   6        0.09        0.75      1.67 o 
 -17   1   6       81.92       76.94      3.09 o 
 -16   1   6      117.32      127.65      3.48 o 
 -15   1   6        7.55        9.50      1.73 o 
 -14   1   6        7.38        6.91      1.56 o 
 -13   1   6        3.93        3.51      1.50 o 
 -12   1   6       86.41       82.66      2.45 o 
 -11   1   6      114.66      110.14      2.56 o 
 -10   1   6       45.81       51.28      1.81 o 
  -9   1   6        9.87        8.63      1.17 o 
  -8   1   6       45.41       46.94      1.59 o 
  -7   1   6       37.38       44.77      1.45 o 
  -6   1   6       38.58       43.79      1.39 o 
  -5   1   6       59.90       70.07      1.56 o 
  -4   1   6      166.68      195.18      2.31 o 
  -3   1   6      126.19      126.49      1.84 o 
  -2   1   6      220.45      231.94      2.40 o 
  -1   1   6     1324.35     1318.41      5.81 o 
   0   1   6      921.09      885.68      4.62 o 
   1   1   6      680.17      662.81      4.11 o 
   2   1   6      745.72      654.71      4.25 o 
   3   1   6      199.69      200.29      2.48 o 
   4   1   6        1.73        0.78      0.86 o 
   5   1   6       66.01       69.96      1.76 o 
   6   1   6        1.65       -0.22      0.95 o 
   7   1   6       48.19       56.47      1.81 o 
   8   1   6       80.48       78.09      2.17 o 
   9   1   6       46.81       54.01      1.95 o 
  10   1   6       76.55       82.35      2.54 o 
  11   1   6       69.12       59.81      2.37 o 
  12   1   6        0.32        4.15      1.53 o 
  13   1   6        1.13       -1.45      1.45 o 
  14   1   6        1.39        3.01      1.70 o 
 -17   2   6        9.50       11.06      2.01 o 
 -16   2   6       14.65       15.12      2.01 o 
 -15   2   6       38.12       37.27      2.26 o 
 -14   2   6       59.71       59.11      2.45 o 
 -13   2   6       60.54       64.32      2.45 o 
 -12   2   6      225.31      224.03      3.73 o 
 -11   2   6       64.28       52.23      2.01 o 
 -10   2   6        2.38        1.81      1.28 o 
  -9   2   6      223.88      216.03      3.15 o 
  -8   2   6       60.79       58.17      1.78 o 
  -7   2   6      107.30      135.25      2.31 o 
  -6   2   6      814.82      835.57      5.23 o 
  -5   2   6      753.73      777.97      5.00 o 
  -4   2   6      730.06      787.99      4.81 o 
  -3   2   6      309.01      305.29      2.93 o 
  -2   2   6      305.99      312.44      2.90 o 
  -1   2   6       15.19        9.55      0.86 o 
   0   2   6      255.19      222.90      2.48 o 
   1   2   6      304.53      318.52      2.98 o 
   2   2   6      195.39      195.65      2.48 o 
   3   2   6      634.23      594.67      4.36 o 
   4   2   6       32.27       41.67      1.42 o 
   5   2   6      160.65      136.67      2.40 o 
   6   2   6       11.61       21.70      1.31 o 
   7   2   6        4.64        2.09      1.11 o 
   8   2   6       11.04       13.37      1.42 o 
   9   2   6      601.78      567.65      5.66 o 
  10   2   6       17.30       19.94      1.73 o 
  11   2   6       30.78       25.65      1.87 o 
  12   2   6       71.36       71.82      2.65 o 
  13   2   6        0.14        1.17      1.59 o 
  14   2   6        2.63        2.23      1.75 o 
 -16   3   6       42.43       36.60      2.51 o 
 -15   3   6        8.31       10.78      1.75 o 
 -14   3   6        0.82        1.14      1.59 o 
 -13   3   6       17.20       14.34      1.81 o 
 -12   3   6       88.03       89.26      2.65 o 
 -11   3   6       19.29       18.10      1.64 o 
 -10   3   6       20.53       21.89      1.73 o 
  -9   3   6        1.57        0.33      1.14 o 
  -8   3   6       31.65       35.04      1.59 o 
  -7   3   6       25.27       16.07      1.23 o 
  -6   3   6        1.33        1.06      0.97 o 
  -5   3   6      195.74      202.82      2.76 o 
  -4   3   6       91.53       81.17      1.84 o 
  -3   3   6      133.00      152.42      2.29 o 
  -2   3   6       38.79       31.78      1.25 o 
  -1   3   6       59.38       76.25      1.76 o 
   0   3   6     2939.92     3004.43     10.79 o 
   1   3   6      193.31      202.88      2.65 o 
   2   3   6      209.33      198.18      2.68 o 
   3   3   6        0.51       -0.58      0.89 o 
   4   3   6       15.76       17.80      1.17 o 
   5   3   6      396.36      366.82      4.02 o 
   6   3   6      270.66      251.94      3.48 o 
   7   3   6      441.63      418.44      4.71 o 
   8   3   6       88.18       78.26      2.51 o 
   9   3   6      226.30      219.54      3.82 o 
  10   3   6      161.56      159.08      3.46 o 
  11   3   6        5.10        7.52      1.56 o 
  12   3   6        0.11       -1.48      1.48 o 
  13   3   6       10.70       15.93      1.92 o 
 -15   4   6       24.87       17.69      2.20 o 
 -14   4   6       51.59       49.89      2.56 o 
 -13   4   6        1.60       -1.50      1.50 o 
 -12   4   6       12.47       11.78      1.75 o 
 -11   4   6       18.58       21.56      1.81 o 
 -10   4   6        0.05        2.67      1.36 o 
  -9   4   6      457.94      473.39      5.08 o 
  -8   4   6       26.00       29.50      1.62 o 
  -7   4   6        0.14       -1.09      1.09 o 
  -6   4   6      312.30      316.14      3.79 o 
  -5   4   6      151.37      139.92      2.56 o 
  -4   4   6        0.56        3.62      1.00 o 
  -3   4   6      981.42      993.96      6.21 o 
  -2   4   6      104.24      110.37      2.20 o 
  -1   4   6        7.72        5.12      1.00 o 
   0   4   6       31.13       27.55      1.36 o 
   1   4   6       95.53      105.40      2.15 o 
   2   4   6       12.47       10.28      1.17 o 
   3   4   6      115.04      113.04      2.37 o 
   4   4   6        5.17        2.76      1.09 o 
   5   4   6      168.26      165.42      2.98 o 
   6   4   6      408.49      363.41      4.46 o 
   7   4   6      412.98      420.76      4.99 o 
   8   4   6      602.94      608.58      6.17 o 
   9   4   6      106.80       91.21      2.79 o 
  10   4   6        1.43        3.37      1.48 o 
  11   4   6       45.27       46.55      2.37 o 
  12   4   6        0.79       -1.56      1.56 o 
 -14   5   6        4.32       -0.17      1.81 o 
 -13   5   6        0.08        1.67      1.75 o 
 -12   5   6        2.21        3.62      1.75 o 
 -11   5   6       88.74       96.22      2.93 o 
 -10   5   6        1.26        0.22      1.42 o 
  -9   5   6       45.23       47.08      2.17 o 
  -8   5   6       72.05       70.93      2.42 o 
  -7   5   6      259.14      255.53      3.85 o 
  -6   5   6        0.02        3.26      1.36 o 
  -5   5   6        7.71        7.60      1.42 o 
  -4   5   6      153.50      146.49      2.84 o 
  -3   5   6       12.20        8.41      1.25 o 
  -2   5   6        0.01       -0.92      1.00 o 
  -1   5   6       48.53       48.78      1.78 o 
   0   5   6       55.32       52.54      1.81 o 
   1   5   6        3.60        2.28      1.06 o 
   2   5   6      107.94      113.43      2.56 o 
   3   5   6       19.96       14.43      1.36 o 
   4   5   6        7.29        7.10      1.34 o 
   5   5   6       88.24       85.28      2.42 o 
   6   5   6        4.29        6.35      1.34 o 
   7   5   6       45.78       48.27      2.28 o 
   8   5   6       64.69       63.04      2.51 o 
   9   5   6       57.21       61.45      2.53 o 
  10   5   6        1.78        0.67      1.53 o 
  11   5   6       53.08       58.08      2.79 o 
 -13   6   6       21.90       23.42      2.26 o 
 -12   6   6        1.31        1.64      1.70 o 
 -11   6   6        1.64       -1.73      1.73 o 
 -10   6   6        7.42        3.15      1.64 o 
  -9   6   6        1.51        1.75      1.53 o 
  -8   6   6       58.89       52.65      2.34 o 
  -7   6   6       14.87       17.07      1.75 o 
  -6   6   6       36.22       40.75      2.12 o 
  -5   6   6      482.13      472.68      5.38 o 
  -4   6   6       35.52       46.49      2.06 o 
  -3   6   6       81.66       79.15      2.40 o 
  -2   6   6      193.49      203.19      3.51 o 
  -1   6   6        1.61        1.31      1.23 o 
   0   6   6       53.97       53.40      2.03 o 
   1   6   6        2.97        3.09      1.28 o 
   2   6   6       40.39       33.31      1.81 o 
   3   6   6      201.63      192.76      3.51 o 
   4   6   6       32.09       29.19      1.87 o 
   5   6   6        4.63       -0.58      1.45 o 
   6   6   6        3.41        3.68      1.39 o 
   7   6   6       17.79       13.12      1.81 o 
   8   6   6       10.59       10.58      1.75 o 
   9   6   6       95.52      112.83      3.40 o 
  10   6   6       13.52        8.50      1.92 o 
 -10   7   6       14.39       15.18      2.09 o 
  -9   7   6        2.13        1.36      1.75 o 
  -8   7   6        1.45        1.42      1.62 o 
  -7   7   6        5.46        4.85      1.64 o 
  -6   7   6        7.99        9.16      1.70 o 
  -5   7   6        1.11       -0.25      1.56 o 
  -4   7   6       77.06       88.11      2.81 o 
  -3   7   6       20.82       25.96      1.95 o 
  -2   7   6       12.74       14.62      1.64 o 
  -1   7   6        0.41        2.03      1.42 o 
   0   7   6       11.47        7.38      1.50 o 
   1   7   6       26.79       27.71      1.81 o 
   2   7   6       31.35       25.99      1.92 o 
   3   7   6        0.00       -1.36      1.45 o 
   4   7   6       42.09       32.73      2.12 o 
   5   7   6       43.28       40.47      2.34 o 
   6   7   6        0.17       -1.56      1.56 o 
   7   7   6       18.22       20.05      1.98 o 
   8   7   6        8.48        5.07      1.87 o 
  -7   8   6        1.39        3.23      1.73 o 
  -6   8   6        0.75       -1.00      1.73 o 
  -5   8   6        4.48       11.11      1.87 o 
  -4   8   6       71.11       84.27      3.04 o 
  -3   8   6        0.95        3.09      1.75 o 
  -2   8   6       21.42       21.34      2.01 o 
  -1   8   6        3.95        6.32      1.75 o 
   0   8   6       21.49       22.95      1.98 o 
   1   8   6        4.33        5.46      1.59 o 
   2   8   6        4.45        7.07      1.75 o 
   3   8   6        8.75        5.35      1.78 o 
   4   8   6        0.70       -1.75      1.75 o 
 -17   0   7      121.42      128.43      3.82 o 
 -15   0   7       14.23        7.91      1.73 o 
 -13   0   7       75.35       79.01      2.51 o 
 -11   0   7      202.20      191.39      3.23 o 
  -9   0   7      747.46      751.24      5.67 o 
  -7   0   7       10.21       21.61      1.20 o 
  -5   0   7     1158.69     1306.48      6.28 o 
  -3   0   7     3150.22     3206.52     11.17 o 
  -1   0   7      854.61      836.51      4.67 o 
   1   0   7     1459.98     1515.45      6.71 o 
   3   0   7     3669.78     3861.46     12.92 o 
   5   0   7      115.62      127.84      2.34 o 
   7   0   7      263.87      256.20      3.51 o 
   9   0   7        1.89       -1.23      1.23 o 
  11   0   7        0.44        2.09      1.42 o 
  13   0   7        8.87       14.37      1.78 o 
 -17   1   7       12.87       12.12      2.01 o 
 -16   1   7       14.24       13.17      1.95 o 
 -15   1   7       49.44       48.22      2.37 o 
 -14   1   7        1.49        0.72      1.62 o 
 -13   1   7      229.65      237.04      4.01 o 
 -12   1   7       24.80       27.05      1.73 o 
 -11   1   7      431.58      420.13      4.66 o 
 -10   1   7        0.24       -1.09      1.09 o 
  -9   1   7      976.63      977.01      6.49 o 
  -8   1   7        1.85       -1.00      1.00 o 
  -7   1   7      113.27      115.95      2.17 o 
  -6   1   7      677.99      786.04      5.09 o 
  -5   1   7     5442.87     5745.79     25.08 o 
  -4   1   7     2092.36     2242.01      8.81 o 
  -3   1   7      218.37      263.40      2.70 o 
  -2   1   7      147.58      131.85      1.98 o 
  -1   1   7       14.17       19.89      1.00 o 
   0   1   7      293.14      284.95      2.82 o 
   1   1   7      150.41      156.06      2.17 o 
   2   1   7      632.07      652.46      4.47 o 
   3   1   7       28.61       37.86      1.34 o 
   4   1   7       35.53       45.85      1.53 o 
   5   1   7      263.92      274.54      3.32 o 
   6   1   7       39.44       35.46      1.56 o 
   7   1   7       34.44       25.52      1.53 o 
   8   1   7       16.50       18.33      1.53 o 
   9   1   7      344.26      342.27      4.57 o 
  10   1   7       54.33       50.42      2.23 o 
  11   1   7       85.55       95.94      2.84 o 
  12   1   7        6.77        8.08      1.64 o 
  13   1   7        0.02        1.14      1.70 o 
  14   1   7        5.16        9.50      1.95 o 
 -16   2   7        9.45       10.39      1.92 o 
 -15   2   7        2.62        2.48      1.62 o 
 -14   2   7        3.72        2.17      1.64 o 
 -13   2   7      142.87      148.18      3.29 o 
 -12   2   7        9.77        5.54      1.48 o 
 -11   2   7       26.98       23.43      1.64 o 
 -10   2   7       30.85       25.96      1.62 o 
  -9   2   7        7.35       17.91      1.39 o 
  -8   2   7       58.51       53.63      1.76 o 
  -7   2   7      650.43      675.87      5.11 o 
  -6   2   7      262.23      282.49      3.26 o 
  -5   2   7     6145.99     6250.21     27.83 o 
  -4   2   7      916.09      954.24      5.57 o 
  -3   2   7        5.37        5.26      0.89 o 
  -2   2   7      702.50      755.70      4.72 o 
  -1   2   7      284.56      330.79      3.21 o 
   0   2   7       40.42       29.97      1.23 o 
   2   2   7      108.97      119.60      2.12 o 
   3   2   7       17.66       21.17      1.23 o 
   4   2   7        0.99        2.42      1.03 o 
   5   2   7       31.94       31.64      1.50 o 
   6   2   7       10.85       11.67      1.25 o 
   7   2   7       10.11        7.94      1.34 o 
   8   2   7        0.22       -1.23      1.23 o 
   9   2   7       59.63       60.34      2.26 o 
  10   2   7        2.95        6.80      1.56 o 
  11   2   7        0.53       -0.42      1.50 o 
  12   2   7       16.26       16.60      1.92 o 
  13   2   7        2.51       10.75      1.75 o 
 -16   3   7        0.60       -1.73      1.73 o 
 -15   3   7        2.52        5.12      1.84 o 
 -14   3   7       17.57       11.36      1.81 o 
 -13   3   7       59.61       61.48      2.51 o 
 -12   3   7      246.23      258.01      4.18 o 
 -11   3   7       50.09       42.09      2.12 o 
 -10   3   7      275.31      284.34      3.96 o 
  -9   3   7      259.15      245.00      3.60 o 
  -8   3   7      104.64       95.34      2.31 o 
  -7   3   7       84.47       84.06      2.09 o 
  -6   3   7       41.88       44.60      1.64 o 
  -5   3   7       73.61       86.45      2.01 o 
  -4   3   7      125.83      133.65      2.31 o 
  -3   3   7      119.58      109.79      2.09 o 
  -2   3   7      700.27      738.89      5.11 o 
  -1   3   7       10.38        4.79      1.00 o 
   0   3   7       22.00       13.96      1.11 o 
   1   3   7        3.30        3.26      0.92 o 
   2   3   7       34.72       43.12      1.50 o 
   3   3   7       46.81       48.03      1.62 o 
   4   3   7       16.38       17.88      1.34 o 
   5   3   7      617.08      585.18      5.25 o 
   6   3   7     1445.96     1382.45      8.40 o 
   7   3   7       59.07       67.25      2.34 o 
   8   3   7      451.60      462.94      5.30 o 
   9   3   7      102.52      105.90      2.90 o 
  10   3   7       10.07        9.08      1.64 o 
  11   3   7       12.51       20.69      1.87 o 
  12   3   7        0.20       -1.50      1.50 o 
  13   3   7       30.85       41.33      2.59 o 
 -15   4   7       14.42       14.32      1.98 o 
 -14   4   7       92.97       98.31      3.23 o 
 -13   4   7      196.12      183.47      3.96 o 
 -12   4   7        0.31       -1.53      1.53 o 
 -11   4   7      137.40      141.60      3.23 o 
 -10   4   7        1.70        1.92      1.34 o 
  -9   4   7       91.36       90.32      2.54 o 
  -8   4   7       31.66       28.02      1.70 o 
  -7   4   7       31.52       37.05      1.73 o 
  -6   4   7        0.08       -1.09      1.09 o 
  -5   4   7      217.45      217.64      3.18 o 
  -4   4   7       48.63       50.67      1.73 o 
  -3   4   7      172.50      165.07      2.73 o 
  -2   4   7        2.43        0.33      0.97 o 
  -1   4   7       40.91       36.69      1.56 o 
   0   4   7      331.66      299.28      3.57 o 
   1   4   7       20.54       18.52      1.31 o 
   2   4   7       99.06      100.69      2.26 o 
   3   4   7        9.42        9.89      1.23 o 
   4   4   7        6.13        5.71      1.17 o 
   5   4   7      361.46      372.11      4.57 o 
   6   4   7        1.36        1.87      1.50 o 
   7   4   7      706.87      683.85      6.45 o 
   8   4   7      154.65      144.47      3.40 o 
   9   4   7       13.22       10.81      1.67 o 
  10   4   7       37.37       34.23      2.20 o 
  11   4   7        2.10        2.09      1.59 o 
  12   4   7        5.22        1.11      1.81 o 
 -14   5   7       19.01       20.53      2.09 o 
 -13   5   7        0.43       -0.56      1.73 o 
 -12   5   7       14.44       10.11      1.89 o 
 -11   5   7       19.27       17.88      1.89 o 
 -10   5   7       52.37       54.74      2.34 o 
  -9   5   7        1.20       -1.48      1.48 o 
  -8   5   7      242.19      231.53      3.87 o 
  -7   5   7      486.74      488.92      5.36 o 
  -6   5   7     1258.68     1247.47      8.36 o 
  -5   5   7        9.63       12.23      1.48 o 
  -4   5   7       21.60       21.20      1.56 o 
  -3   5   7       70.03       72.01      2.15 o 
  -2   5   7       13.88       10.14      1.28 o 
  -1   5   7        7.07       10.64      1.25 o 
   0   5   7       31.69       34.87      1.67 o 
   1   5   7       51.34       48.19      1.92 o 
   2   5   7       53.75       59.78      2.09 o 
   3   5   7        2.85        3.51      1.23 o 
   4   5   7       40.36       40.70      1.89 o 
   5   5   7       25.98       23.01      1.70 o 
   6   5   7        0.60       -0.17      1.31 o 
   7   5   7       42.94       44.57      2.23 o 
   8   5   7       27.62       28.36      2.06 o 
   9   5   7       23.09       18.24      1.98 o 
  10   5   7       15.56       16.38      1.98 o 
  11   5   7        0.23        0.56      1.73 o 
 -12   6   7       19.44       25.18      2.20 o 
 -11   6   7       18.31       13.98      2.01 o 
 -10   6   7        5.45        5.21      1.75 o 
  -9   6   7       15.66       18.16      1.84 o 
  -8   6   7      131.34      140.39      3.34 o 
  -7   6   7      203.91      198.44      3.85 o 
  -6   6   7      516.56      541.96      5.91 o 
  -5   6   7      267.44      279.43      4.24 o 
  -4   6   7        4.25        6.04      1.42 o 
  -3   6   7        6.36        7.44      1.39 o 
  -2   6   7       14.98       14.07      1.56 o 
  -1   6   7       26.47       18.69      1.64 o 
   0   6   7        2.08        2.03      1.25 o 
   1   6   7       31.10       27.60      1.73 o 
   2   6   7       57.58       61.37      2.28 o 
   3   6   7       71.84       68.86      2.42 o 
   4   6   7        4.62       -1.06      1.34 o 
   5   6   7       74.73       68.45      2.62 o 
   6   6   7       11.21       14.93      1.73 o 
   7   6   7        0.01        2.45      1.48 o 
   8   6   7       34.32       43.73      2.42 o 
   9   6   7        0.19       -1.64      1.64 o 
 -10   7   7       46.69       59.61      2.81 o 
  -9   7   7        0.00       -0.42      1.81 o 
  -8   7   7       26.13       24.32      2.12 o 
  -7   7   7        0.00       -1.64      1.64 o 
  -6   7   7        0.21        5.93      1.56 o 
  -5   7   7        9.71        5.21      1.64 o 
  -4   7   7       24.88       22.09      1.92 o 
  -3   7   7       13.15        8.05      1.64 o 
  -2   7   7       23.19       19.50      1.87 o 
  -1   7   7       19.83       23.65      1.87 o 
   0   7   7        7.58        5.90      1.53 o 
   1   7   7        0.37        1.92      1.39 o 
   2   7   7       47.13       39.39      2.20 o 
   3   7   7       36.60       37.21      2.26 o 
   4   7   7       21.95       23.48      2.17 o 
   5   7   7       24.28       21.67      1.98 o 
   6   7   7       13.94       14.62      2.01 o 
   7   7   7        0.85        3.62      1.67 o 
  -6   8   7       20.76       22.56      2.40 o 
  -5   8   7       14.39       15.35      2.06 o 
  -4   8   7       30.16       43.84      2.45 o 
  -3   8   7        1.01       -1.62      1.62 o 
  -2   8   7       14.90       20.78      2.03 o 
  -1   8   7        9.71       16.04      1.92 o 
   0   8   7        5.60        6.38      1.73 o 
   1   8   7        0.36        3.18      1.56 o 
   2   8   7        6.00        3.68      1.70 o 
   3   8   7        0.38       -1.62      1.62 o 
 -16   0   8        9.77        5.60      1.92 o 
 -14   0   8       15.33       17.46      1.81 o 
 -12   0   8        0.03        2.98      1.28 o 
 -10   0   8        0.58        0.84      1.17 o 
  -8   0   8      543.49      504.11      4.52 o 
  -6   0   8     1337.33     1457.77      7.34 o 
  -4   0   8     3724.97     3847.50     13.38 o 
  -2   0   8      853.92      895.25      5.23 o 
   0   0   8     1147.40     1186.64      6.05 o 
   2   0   8      884.91      990.55      5.84 o 
   4   0   8        4.92       13.40      1.17 o 
   6   0   8      165.70      162.44      2.87 o 
   8   0   8      262.66      283.71      4.04 o 
  10   0   8       40.64       22.23      1.87 o 
  12   0   8        0.61        0.22      1.59 o 
 -17   1   8       28.22       28.80      2.42 o 
 -16   1   8       15.76       17.69      2.12 o 
 -15   1   8        0.51        4.21      1.70 o 
 -14   1   8       39.93       38.77      2.17 o 
 -13   1   8        7.49        7.60      1.53 o 
 -12   1   8       65.72       73.93      2.37 o 
 -11   1   8      162.88      169.93      3.15 o 
 -10   1   8        7.06        5.24      1.25 o 
  -9   1   8        5.72        5.85      1.25 o 
  -8   1   8      131.39      122.97      2.42 o 
  -7   1   8      240.12      249.97      3.18 o 
  -6   1   8      585.97      586.57      4.58 o 
  -5   1   8       47.47       41.48      1.50 o 
  -4   1   8      651.50      661.40      4.67 o 
  -3   1   8       57.55       59.54      1.56 o 
  -2   1   8      214.75      227.82      2.68 o 
  -1   1   8       20.04       15.12      1.03 o 
   0   1   8      522.44      573.61      4.24 o 
   1   1   8       58.25       63.38      1.62 o 
   2   1   8       11.17        6.29      0.97 o 
   3   1   8       61.84       67.03      1.78 o 
   4   1   8      134.39      131.98      2.42 o 
   5   1   8        1.69        0.56      1.00 o 
   6   1   8       65.48       64.10      1.95 o 
   7   1   8        0.26        0.31      1.17 o 
   8   1   8      176.20      183.61      3.43 o 
   9   1   8       22.01       17.85      1.67 o 
  10   1   8       64.62       63.35      2.51 o 
  11   1   8       30.69       28.13      2.01 o 
  12   1   8        3.44        1.45      1.56 o 
  13   1   8        0.02       -1.56      1.56 o 
 -16   2   8        1.90        1.73      1.84 o 
 -15   2   8        3.53        2.26      1.67 o 
 -14   2   8       91.70       93.27      2.90 o 
 -13   2   8       32.39       31.61      1.95 o 
 -12   2   8       55.68       53.26      2.23 o 
 -11   2   8       79.62       87.73      2.48 o 
 -10   2   8       69.73       68.67      2.20 o 
  -9   2   8       73.25       77.36      2.17 o 
  -8   2   8       93.40       99.38      2.34 o 
  -7   2   8     1609.53     1575.48      8.35 o 
  -6   2   8      292.45      278.38      3.32 o 
  -5   2   8      114.86      110.29      2.20 o 
  -4   2   8     1185.61     1223.81      6.55 o 
  -3   2   8       98.83       94.04      1.95 o 
  -2   2   8      389.51      421.67      3.77 o 
  -1   2   8      380.65      394.70      3.71 o 
   0   2   8      551.13      548.76      4.36 o 
   1   2   8       90.47       85.26      1.87 o 
   2   2   8      674.48      704.46      5.17 o 
   3   2   8      124.09      104.16      2.17 o 
   4   2   8       81.93       64.58      1.87 o 
   5   2   8       17.37       18.69      1.36 o 
   6   2   8       78.22       82.91      2.26 o 
   7   2   8       10.22       11.45      1.48 o 
   8   2   8      148.59      156.46      3.20 o 
   9   2   8        8.39        9.94      1.59 o 
  10   2   8        2.83        1.78      1.48 o 
  11   2   8        6.41        5.15      1.64 o 
  12   2   8        6.79        4.76      1.81 o 
  13   2   8        3.42        7.02      1.81 o 
 -16   3   8        9.28        8.41      2.03 o 
 -15   3   8       44.69       41.20      2.51 o 
 -14   3   8        0.93       -1.70      1.73 o 
 -13   3   8        0.16        1.17      1.59 o 
 -12   3   8       23.70       25.26      1.92 o 
 -11   3   8        4.58        8.47      1.53 o 
 -10   3   8       14.12       15.85      1.59 o 
  -9   3   8       17.48       20.95      1.59 o 
  -8   3   8        0.84        0.95      1.17 o 
  -7   3   8      109.42      119.56      2.56 o 
  -6   3   8        2.37        5.43      1.14 o 
  -5   3   8       18.29       15.63      1.28 o 
  -3   3   8       60.71       50.40      1.64 o 
  -2   3   8       33.21       38.47      1.50 o 
  -1   3   8       38.70       30.92      1.39 o 
   0   3   8       11.58        6.29      1.06 o 
   1   3   8      331.82      333.31      3.74 o 
   2   3   8      133.78      136.63      2.54 o 
   3   3   8       33.57       33.84      1.59 o 
   4   3   8       60.62       57.22      1.92 o 
   5   3   8      168.26      168.43      3.18 o 
   6   3   8      281.57      258.44      3.90 o 
   7   3   8       42.31       42.56      2.09 o 
   8   3   8       47.21       47.02      2.14 o 
   9   3   8        2.41        6.52      1.53 o 
  10   3   8       56.65       67.94      2.67 o 
  11   3   8        1.39       -1.53      1.53 o 
  12   3   8       12.70       15.04      1.98 o 
 -15   4   8       27.61       33.73      2.48 o 
 -14   4   8        1.05       -1.75      1.75 o 
 -13   4   8       72.91       74.74      2.87 o 
 -12   4   8       15.37       20.89      1.98 o 
 -11   4   8       45.29       46.43      2.28 o 
 -10   4   8        3.55        9.44      1.56 o 
  -9   4   8      634.30      606.67      5.94 o 
  -8   4   8       10.50       12.59      1.53 o 
  -7   4   8        0.70        1.67      1.23 o 
  -6   4   8        9.18        9.89      1.34 o 
  -5   4   8        2.57       -0.64      1.09 o 
  -4   4   8       37.27       34.90      1.64 o 
  -3   4   8        1.06        1.98      1.09 o 
  -2   4   8      313.89      355.51      3.99 o 
  -1   4   8      119.81      121.71      2.48 o 
   0   4   8      112.50      114.74      2.48 o 
   1   4   8       12.11       13.31      1.28 o 
   2   4   8      306.71      300.69      3.88 o 
   3   4   8       91.94       85.75      2.28 o 
   4   4   8       20.92       29.19      1.78 o 
   5   4   8      727.28      747.20      6.59 o 
   6   4   8      101.17      103.03      2.84 o 
   7   4   8        0.53        2.70      1.48 o 
   8   4   8        5.09        6.38      1.53 o 
   9   4   8        8.77       10.00      1.78 o 
  10   4   8        0.00       -1.62      1.62 o 
  11   4   8       15.77       19.72      2.03 o 
 -14   5   8        0.58        0.39      1.95 o 
 -13   5   8        6.55        7.24      1.84 o 
 -12   5   8       21.66       22.03      2.12 o 
 -11   5   8       46.45       47.10      2.37 o 
 -10   5   8       28.16       26.04      1.98 o 
  -9   5   8        0.41       -0.84      1.56 o 
  -8   5   8       85.11       84.22      2.70 o 
  -7   5   8        7.71       10.44      1.64 o 
  -6   5   8       66.03       83.40      2.48 o 
  -5   5   8        0.11       -1.20      1.20 o 
  -4   5   8        5.64        4.73      1.31 o 
  -3   5   8      150.45      146.01      2.98 o 
  -2   5   8      118.54      121.20      2.67 o 
  -1   5   8       80.42       77.50      2.26 o 
   0   5   8       70.82       65.47      2.17 o 
   1   5   8      441.24      426.30      4.83 o 
   2   5   8        3.49        3.57      1.36 o 
   3   5   8        0.01       -1.23      1.23 o 
   4   5   8        4.79        4.04      1.36 o 
   5   5   8       39.36       39.25      2.03 o 
   6   5   8       38.81       44.87      2.23 o 
   7   5   8        7.42       11.09      1.64 o 
   8   5   8       34.96       42.92      2.26 o 
   9   5   8       19.10       26.52      2.12 o 
  10   5   8        8.05        4.68      1.81 o 
 -12   6   8       17.57       16.10      2.23 o 
 -11   6   8        3.15        1.28      1.78 o 
 -10   6   8       92.50       82.91      2.95 o 
  -9   6   8        4.85        1.92      1.70 o 
  -8   6   8        2.74        3.90      1.67 o 
  -7   6   8        0.85       -0.72      1.53 o 
  -6   6   8       16.06       19.05      1.81 o 
  -5   6   8       12.68       14.82      1.75 o 
  -4   6   8        0.03       -1.39      1.39 o 
  -3   6   8       86.14       90.54      2.62 o 
  -2   6   8       22.00       22.78      1.70 o 
  -1   6   8        0.43        4.93      1.42 o 
   0   6   8      168.59      169.75      3.40 o 
   1   6   8       20.91       19.86      1.70 o 
   2   6   8       74.81       68.47      2.42 o 
   3   6   8       82.69       85.94      2.73 o 
   4   6   8        2.67        1.00      1.48 o 
   5   6   8        9.61       11.45      1.62 o 
   6   6   8        0.07       -1.45      1.45 o 
   7   6   8        0.53       -0.36      1.56 o 
   8   6   8        9.09       14.07      1.89 o 
  -9   7   8       46.45       45.46      2.62 o 
  -8   7   8        0.96        1.00      1.75 o 
  -7   7   8        0.90        5.04      1.75 o 
  -6   7   8       17.90       21.73      2.06 o 
  -5   7   8       27.66       28.24      2.09 o 
  -4   7   8        5.11        4.48      1.64 o 
  -3   7   8        1.13       -0.89      1.50 o 
  -2   7   8       32.73       32.53      2.12 o 
  -1   7   8       40.11       39.08      2.26 o 
   0   7   8        0.97        2.98      1.48 o 
   1   7   8       43.34       45.46      2.31 o 
   2   7   8       49.03       40.64      2.31 o 
   3   7   8      111.62      121.83      3.37 o 
   4   7   8        0.01        2.73      1.64 o 
   5   7   8       41.09       51.42      2.56 o 
   6   7   8       20.35       20.08      2.06 o 
  -5   8   8       56.18       62.93      2.92 o 
  -4   8   8       31.06       31.98      2.59 o 
  -3   8   8       13.52       11.36      1.92 o 
  -2   8   8        0.27        0.39      1.64 o 
  -1   8   8        7.20        6.88      1.75 o 
   0   8   8       39.49       38.16      2.40 o 
   1   8   8       13.59       16.57      2.01 o 
 -17   0   9        2.32        1.42      1.89 o 
 -15   0   9        6.08        5.18      1.70 o 
 -13   0   9       41.12       35.40      2.01 o 
 -11   0   9      295.47      293.58      4.10 o 
  -9   0   9       28.78       30.14      1.67 o 
  -7   0   9      846.50      826.40      5.78 o 
  -5   0   9      315.94      320.42      3.49 o 
  -3   0   9      874.31      882.52      5.51 o 
  -1   0   9        0.40        1.45      0.86 o 
   1   0   9      839.31      940.80      6.04 o 
   3   0   9       36.96       18.27      1.25 o 
   5   0   9       92.99       84.53      2.23 o 
   7   0   9      506.77      494.34      5.30 o 
   9   0   9      166.89      139.46      3.34 o 
  11   0   9        1.38        2.95      1.56 o 
 -16   1   9        7.36        9.53      1.92 o 
 -15   1   9       23.17       26.99      2.12 o 
 -14   1   9       27.48       26.10      2.03 o 
 -13   1   9       21.00       24.48      1.87 o 
 -12   1   9        8.11        8.44      1.53 o 
 -11   1   9       40.37       44.71      1.95 o 
 -10   1   9       22.13       25.63      1.62 o 
  -9   1   9      266.45      282.09      3.68 o 
  -8   1   9       52.70       49.98      1.81 o 
  -7   1   9      347.59      362.98      3.90 o 
  -6   1   9      129.21      130.61      2.42 o 
  -5   1   9       68.66       64.50      1.81 o 
  -4   1   9      279.65      299.07      3.32 o 
  -3   1   9      170.47      172.25      2.56 o 
  -2   1   9       60.54       72.96      1.78 o 
  -1   1   9       22.75       30.44      1.34 o 
   0   1   9      122.76      123.31      2.23 o 
   1   1   9      104.64      100.95      2.12 o 
   2   1   9      365.21      374.45      3.85 o 
   3   1   9      641.68      621.50      5.14 o 
   4   1   9        0.89        1.42      1.00 o 
   5   1   9        1.26        0.22      1.11 o 
   6   1   9        2.13        2.42      1.23 o 
   7   1   9       60.78       61.37      2.14 o 
   8   1   9        9.23        6.96      1.42 o 
   9   1   9       17.29       18.10      1.73 o 
  10   1   9        5.94        3.45      1.50 o 
  11   1   9        4.31        2.59      1.59 o 
  12   1   9        2.46        3.84      1.67 o 
 -16   2   9       42.38       38.72      2.59 o 
 -15   2   9        7.65       13.29      1.92 o 
 -14   2   9       52.32       49.97      2.45 o 
 -13   2   9        3.91        2.31      1.53 o 
 -12   2   9        7.35        4.46      1.48 o 
 -11   2   9        0.15        0.64      1.25 o 
 -10   2   9       47.57       52.59      2.03 o 
  -9   2   9        0.04       -1.20      1.20 o 
  -8   2   9       89.89       85.20      2.23 o 
  -7   2   9       13.01       13.65      1.36 o 
  -6   2   9      271.31      257.87      3.37 o 
  -5   2   9      530.53      523.18      4.61 o 
  -4   2   9      281.33      290.66      3.40 o 
  -3   2   9      220.06      240.02      3.12 o 
  -2   2   9      189.73      196.68      2.79 o 
  -1   2   9      192.63      197.54      2.82 o 
   0   2   9        4.91        6.02      1.03 o 
   1   2   9      217.93      204.89      2.95 o 
   2   2   9       47.45       50.95      1.81 o 
   3   2   9        4.48        1.14      1.03 o 
   4   2   9      121.85      114.30      2.45 o 
   5   2   9       85.10       92.08      2.40 o 
   6   2   9       21.66       26.68      1.70 o 
   7   2   9      235.67      215.47      3.71 o 
   8   2   9        3.90        5.46      1.42 o 
   9   2   9        4.46        2.31      1.53 o 
  10   2   9        0.10       -1.28      1.42 o 
  11   2   9        0.09       -1.53      1.62 o 
  12   2   9       12.63       17.63      2.01 o 
 -15   3   9       16.85       16.66      2.12 o 
 -14   3   9       56.14       62.12      2.67 o 
 -13   3   9        3.02        0.64      1.73 o 
 -12   3   9       54.68       48.11      2.28 o 
 -11   3   9       45.24       46.13      2.14 o 
 -10   3   9       67.41       62.73      2.23 o 
  -9   3   9      399.70      405.17      4.77 o 
  -8   3   9        0.42        0.89      1.23 o 
  -7   3   9      257.78      255.96      3.60 o 
  -6   3   9        0.90       -0.31      1.17 o 
  -5   3   9      350.40      328.37      3.93 o 
  -4   3   9       55.22       58.86      1.87 o 
  -3   3   9      238.93      257.47      3.35 o 
  -2   3   9        5.58        2.01      1.06 o 
  -1   3   9      115.45      110.17      2.31 o 
   0   3   9       42.54       40.20      1.62 o 
   1   3   9        2.23        1.11      1.03 o 
   2   3   9      447.58      451.16      4.57 o 
   3   3   9       77.91       84.47      2.28 o 
   4   3   9      908.40      891.16      6.79 o 
   5   3   9       11.43        7.05      1.62 o 
   6   3   9      320.07      307.14      4.38 o 
   7   3   9      291.11      279.39      4.32 o 
   8   3   9        4.68       -1.53      1.53 o 
   9   3   9        6.28        8.02      1.62 o 
  10   3   9        0.02       -0.47      1.48 o 
  11   3   9        0.55        2.73      1.64 o 
 -15   4   9        0.35       -0.70      1.78 o 
 -14   4   9        3.93       -0.28      1.81 o 
 -13   4   9        7.35       -0.86      1.73 o 
 -12   4   9        3.54        3.95      1.67 o 
 -11   4   9       16.39       21.56      1.92 o 
 -10   4   9       20.38       18.08      1.87 o 
  -9   4   9       89.60       86.39      2.62 o 
  -8   4   9      213.70      225.66      3.76 o 
  -7   4   9      429.63      409.67      4.82 o 
  -6   4   9      136.88      149.04      2.95 o 
  -5   4   9      131.19      127.70      2.70 o 
  -4   4   9       44.58       51.06      1.87 o 
  -3   4   9       42.75       40.89      1.75 o 
  -2   4   9      134.04      140.46      2.73 o 
  -1   4   9       79.10       71.79      2.12 o 
   0   4   9      154.07      157.67      2.90 o 
   1   4   9        0.03       -0.70      1.14 o 
   2   4   9       21.92       22.23      1.53 o 
   3   4   9      136.69      126.61      2.84 o 
   4   4   9        2.71       -1.39      1.39 o 
   5   4   9      626.45      628.34      6.25 o 
   6   4   9       30.29       31.59      2.03 o 
   7   4   9       14.33       16.88      1.73 o 
   8   4   9        0.02        1.31      1.45 o 
   9   4   9       18.15       16.96      1.95 o 
  10   4   9        0.10        0.75      1.70 o 
 -13   5   9       15.14       14.79      2.01 o 
 -12   5   9       39.84       29.94      2.31 o 
 -11   5   9        0.58        7.58      1.73 o 
 -10   5   9       65.83       67.78      2.65 o 
  -9   5   9       18.89       22.56      1.95 o 
  -8   5   9      288.31      280.89      4.46 o 
  -7   5   9       75.82       70.54      2.45 o 
  -6   5   9      117.70      104.70      2.76 o 
  -5   5   9        8.79        5.71      1.42 o 
  -4   5   9        2.67        3.76      1.34 o 
  -3   5   9       77.68       88.20      2.48 o 
  -2   5   9        9.35        7.63      1.36 o 
  -1   5   9        5.50        9.25      1.39 o 
   0   5   9       50.91       46.91      1.98 o 
   1   5   9       17.05       14.21      1.70 o 
   2   5   9      222.69      208.41      3.68 o 
   3   5   9       17.33       18.49      1.67 o 
   4   5   9       20.54       20.28      1.75 o 
   5   5   9        3.15        2.59      1.48 o 
   6   5   9        4.72        6.04      1.56 o 
   7   5   9       23.02       19.14      1.87 o 
   8   5   9        4.96        7.35      1.87 o 
   9   5   9        0.09        0.45      1.64 o 
 -11   6   9       39.30       41.36      2.45 o 
 -10   6   9        0.32        3.23      1.67 o 
  -9   6   9        4.01        3.12      1.84 o 
  -8   6   9        0.19        3.18      1.62 o 
  -7   6   9        0.63       -1.45      1.45 o 
  -6   6   9        0.75        0.00      1.53 o 
  -5   6   9        9.46        9.08      1.64 o 
  -4   6   9       21.20       14.82      1.78 o 
  -3   6   9       29.40       25.63      1.89 o 
  -2   6   9       27.52       30.86      1.89 o 
  -1   6   9      111.37      104.17      2.93 o 
   0   6   9       41.99       32.42      2.06 o 
   1   6   9       61.48       53.29      2.37 o 
   2   6   9        4.26        1.75      1.45 o 
   3   6   9        5.76        6.49      1.53 o 
   4   6   9        0.98        0.72      1.48 o 
   5   6   9        0.00        0.06      1.53 o 
   6   6   9        4.45        2.98      1.73 o 
   7   6   9        4.75        8.86      1.75 o 
  -9   7   9       25.41       21.98      2.31 o 
  -8   7   9        1.97        2.51      1.84 o 
  -7   7   9       26.61       19.25      2.09 o 
  -6   7   9       17.02       23.15      2.01 o 
  -5   7   9        1.80        1.81      1.62 o 
  -4   7   9       33.11       31.42      2.23 o 
  -3   7   9        7.82       13.29      1.87 o 
  -2   7   9        7.14        8.75      1.78 o 
  -1   7   9        0.63       -0.92      1.45 o 
   0   7   9       42.30       31.11      2.14 o 
   1   7   9       13.18       17.49      1.84 o 
   2   7   9        9.86        8.83      1.81 o 
   3   7   9        4.22        7.80      1.67 o 
   4   7   9        0.46       -0.75      1.56 o 
   5   7   9        4.45        5.82      1.75 o 
 -16   0  10        0.95       -1.09      1.73 o 
 -14   0  10       21.35       22.14      2.01 o 
 -12   0  10      191.15      179.24      3.59 o 
 -10   0  10       77.53       81.01      2.40 o 
  -8   0  10      188.30      181.32      3.09 o 
  -6   0  10      182.32      177.37      2.87 o 
  -4   0  10        4.56        4.32      1.03 o 
  -2   0  10       58.96       73.99      1.87 o 
   0   0  10      325.66      345.89      3.74 o 
   2   0  10       55.41       51.40      1.78 o 
   4   0  10        2.27        1.11      1.09 o 
   6   0  10      379.00      366.46      4.63 o 
   8   0  10       76.63       79.62      2.59 o 
  10   0  10       20.08       16.27      1.98 o 
 -16   1  10        7.75        8.22      1.87 o 
 -15   1  10        6.27        7.72      1.81 o 
 -14   1  10       66.77       66.80      2.67 o 
 -13   1  10       67.10       64.96      2.56 o 
 -12   1  10      326.33      315.63      4.66 o 
 -11   1  10      148.80      136.09      3.09 o 
 -10   1  10       59.86       55.10      2.09 o 
  -9   1  10       63.00       52.23      2.03 o 
  -8   1  10      162.82      153.27      2.87 o 
  -7   1  10       46.24       45.10      1.78 o 
  -6   1  10      279.55      277.92      3.54 o 
  -5   1  10      208.52      246.16      3.23 o 
  -4   1  10       46.39       44.49      1.59 o 
  -3   1  10       57.95       58.98      1.76 o 
  -2   1  10      120.17      122.50      2.34 o 
  -1   1  10      325.79      329.05      3.65 o 
   0   1  10      538.77      533.84      4.69 o 
   1   1  10       95.71      102.89      2.31 o 
   2   1  10       35.12       36.16      1.64 o 
   3   1  10       41.08       36.60      1.64 o 
   4   1  10       32.64       33.51      1.62 o 
   5   1  10        9.05        6.66      1.34 o 
   6   1  10        5.72        1.92      1.36 o 
   7   1  10        1.56       -1.42      1.42 o 
   8   1  10       25.86       33.42      1.92 o 
   9   1  10        6.96       10.89      1.59 o 
  10   1  10        0.22        0.78      1.53 o 
  11   1  10        0.05       -1.67      1.67 o 
 -16   2  10        3.31       -0.31      1.84 o 
 -15   2  10        0.60        0.75      1.67 o 
 -14   2  10        0.62       -1.59      1.59 o 
 -13   2  10       16.55       18.80      1.89 o 
 -12   2  10        1.99        5.54      1.53 o 
 -11   2  10        4.02        5.32      1.50 o 
 -10   2  10       80.84       78.25      2.45 o 
  -9   2  10      123.03      121.76      2.79 o 
  -8   2  10      189.16      176.36      3.12 o 
  -7   2  10      309.70      308.09      3.90 o 
  -6   2  10      637.58      591.39      5.28 o 
  -5   2  10       15.73       14.07      1.31 o 
  -4   2  10       79.31       85.53      2.15 o 
  -3   2  10      102.32       93.03      2.15 o 
  -2   2  10      115.34      112.49      2.34 o 
  -1   2  10      144.66      152.79      2.68 o 
   0   2  10      445.49      463.86      4.58 o 
   1   2  10      470.69      438.99      4.55 o 
   2   2  10        5.73        8.19      1.23 o 
   3   2  10       27.28       29.22      1.62 o 
   4   2  10       96.80      107.35      2.59 o 
   5   2  10      108.87      107.27      2.67 o 
   6   2  10      113.68      105.01      2.73 o 
   7   2  10        0.04       -0.36      1.28 o 
   8   2  10       44.12       41.11      2.23 o 
   9   2  10       10.31        5.51      1.73 o 
  10   2  10        1.32       -1.50      1.50 o 
  11   2  10        2.27        2.81      1.73 o 
 -15   3  10        0.18       -0.03      1.78 o 
 -14   3  10       93.54       99.93      3.20 o 
 -13   3  10        8.87        7.80      1.78 o 
 -12   3  10      130.05      122.95      3.26 o 
 -11   3  10        2.49        5.51      1.59 o 
 -10   3  10        0.86        0.39      1.39 o 
  -9   3  10      323.47      327.78      4.52 o 
  -8   3  10      209.50      200.89      3.51 o 
  -7   3  10      391.89      370.21      4.43 o 
  -6   3  10       26.64       21.70      1.56 o 
  -5   3  10        8.53       10.56      1.31 o 
  -4   3  10       74.83       85.33      2.20 o 
  -3   3  10        3.59        7.88      1.25 o 
  -2   3  10        2.89        2.17      1.17 o 
  -1   3  10       93.58       81.13      2.17 o 
   0   3  10       70.89       63.77      2.03 o 
   1   3  10        3.03        3.12      1.17 o 
   2   3  10       80.83       75.50      2.20 o 
   3   3  10      233.03      234.41      3.71 o 
   4   3  10       81.73       85.86      2.54 o 
   5   3  10       45.87       41.11      2.03 o 
   6   3  10       13.24       15.29      1.75 o 
   7   3  10       10.01       11.92      1.67 o 
   8   3  10       23.69       21.95      1.98 o 
   9   3  10        7.23        7.30      1.78 o 
  10   3  10       14.13       18.91      2.01 o 
 -14   4  10        8.13        2.45      1.87 o 
 -13   4  10        2.87       -1.75      1.75 o 
 -12   4  10       10.02       17.63      1.84 o 
 -11   4  10       63.62       57.52      2.53 o 
 -10   4  10       86.41       87.17      2.76 o 
  -9   4  10        2.53        5.51      1.59 o 
  -8   4  10       10.11       13.81      1.62 o 
  -7   4  10      117.14      117.58      2.84 o 
  -6   4  10      162.48      161.29      3.18 o 
  -5   4  10       20.07       10.19      1.48 o 
  -4   4  10        6.67        8.61      1.34 o 
  -3   4  10       80.67       88.70      2.40 o 
  -2   4  10        1.95        2.09      1.20 o 
  -1   4  10      139.89      133.22      2.84 o 
   0   4  10       30.71       33.45      1.78 o 
   1   4  10       34.90       35.90      1.81 o 
   2   4  10       33.48       35.99      1.87 o 
   3   4  10       22.40       22.28      1.81 o 
   4   4  10      419.26      414.24      5.19 o 
   5   4  10       54.02       62.79      2.45 o 
   6   4  10       61.52       74.21      2.65 o 
   7   4  10       25.56       30.36      2.17 o 
   8   4  10       35.21       39.05      2.20 o 
   9   4  10        8.59       11.73      1.78 o 
 -13   5  10        0.48        2.37      1.75 o 
 -12   5  10        1.52        3.34      1.78 o 
 -11   5  10        4.87        6.21      1.81 o 
 -10   5  10       35.63       31.09      2.20 o 
  -9   5  10       19.72       19.47      1.95 o 
  -8   5  10      122.88      123.03      3.20 o 
  -7   5  10       66.90       64.68      2.51 o 
  -6   5  10        1.68        3.95      1.48 o 
  -5   5  10        0.00        2.03      1.36 o 
  -4   5  10        9.39       12.39      1.56 o 
  -3   5  10       28.09       27.52      1.75 o 
  -2   5  10       25.39       35.49      1.89 o 
  -1   5  10       66.63       61.34      2.28 o 
   0   5  10       29.14       30.39      1.92 o 
   1   5  10      112.79      109.27      2.90 o 
   2   5  10       16.01       16.35      1.73 o 
   3   5  10       10.74        5.35      1.56 o 
   4   5  10       49.92       46.46      2.28 o 
   5   5  10        0.09       -1.03      1.59 o 
   6   5  10        3.11        6.63      1.62 o 
   7   5  10       19.59       20.97      2.01 o 
   8   5  10        9.44       13.51      1.84 o 
 -11   6  10       56.19       59.22      2.92 o 
 -10   6  10        2.94        1.81      1.78 o 
  -9   6  10      104.31       92.24      3.12 o 
  -8   6  10      124.94      124.26      3.40 o 
  -7   6  10        2.62        2.62      1.73 o 
  -6   6  10       31.80       34.01      2.17 o 
  -5   6  10        5.90       10.89      1.70 o 
  -4   6  10        4.79        5.60      1.53 o 
  -3   6  10        2.27        5.26      1.50 o 
  -2   6  10        6.78        6.32      1.67 o 
  -1   6  10        0.92        2.92      1.50 o 
   0   6  10       37.07       37.83      2.14 o 
   1   6  10       30.64       32.56      2.06 o 
   2   6  10       21.97       28.41      2.03 o 
   3   6  10       21.03       20.89      1.89 o 
   4   6  10       23.76       24.15      1.98 o 
   5   6  10        2.06        2.98      1.67 o 
   6   6  10        9.51        7.85      1.81 o 
  -8   7  10       16.59       22.14      2.17 o 
  -7   7  10       24.72       24.18      2.26 o 
  -6   7  10        3.92        1.89      1.84 o 
  -5   7  10        3.56        7.33      1.78 o 
  -4   7  10        0.66       -1.62      1.62 o 
  -3   7  10        5.64       12.67      1.81 o 
  -2   7  10        0.07       -1.56      1.59 o 
  -1   7  10       14.92       18.94      1.98 o 
   0   7  10        2.25       -1.59      1.59 o 
   1   7  10        3.77       -0.61      1.67 o 
   2   7  10        0.02        3.01      1.67 o 
   3   7  10       12.74       13.48      1.95 o 
 -15   0  11       26.16       20.11      2.09 o 
 -13   0  11       62.86       61.59      2.53 o 
 -11   0  11       46.22       47.22      2.20 o 
  -9   0  11      134.64      140.04      2.95 o 
  -7   0  11      148.04      136.21      2.76 o 
  -5   0  11      353.77      362.99      4.13 o 
  -3   0  11      116.43      116.14      2.37 o 
  -1   0  11      313.90      315.23      3.74 o 
   1   0  11      115.30      124.91      2.56 o 
   3   0  11      101.76      102.39      2.48 o 
   5   0  11       51.33       62.20      2.17 o 
   7   0  11       21.78       14.87      1.67 o 
   9   0  11        2.68        2.06      1.53 o 
  11   0  11       20.99       36.32      2.37 o 
 -16   1  11        0.63       -1.81      1.81 o 
 -15   1  11       10.31       15.40      1.87 o 
 -14   1  11        3.98        7.49      1.70 o 
 -13   1  11        0.23        0.86      1.62 o 
 -12   1  11        3.48        4.43      1.59 o 
 -11   1  11      327.51      311.18      4.57 o 
 -10   1  11       38.41       40.67      2.12 o 
  -9   1  11      772.70      748.65      6.53 o 
  -8   1  11      126.11      118.14      2.70 o 
  -7   1  11      335.03      335.22      4.15 o 
  -6   1  11       39.84       41.45      1.73 o 
  -5   1  11        0.33        1.64      1.06 o 
  -4   1  11       51.73       55.49      1.87 o 
  -3   1  11      120.41       99.86      2.28 o 
  -2   1  11      258.79      252.69      3.43 o 
  -1   1  11      719.67      695.27      5.53 o 
   0   1  11      418.39      428.89      4.46 o 
   1   1  11       48.34       54.88      1.95 o 
   2   1  11       42.95       42.06      1.78 o 
   3   1  11        2.57        0.28      1.17 o 
   4   1  11       21.53       24.59      1.67 o 
   5   1  11       28.12       38.61      1.92 o 
   6   1  11       37.17       32.37      1.95 o 
   7   1  11        0.03       -0.95      1.36 o 
   8   1  11       52.28       36.55      2.26 o 
   9   1  11        2.19        0.45      1.62 o 
  10   1  11        5.19        9.14      1.73 o 
 -15   2  11        3.20        7.88      1.87 o 
 -14   2  11       11.01       11.17      1.92 o 
 -13   2  11       14.18       14.59      1.87 o 
 -12   2  11        8.78       10.08      1.75 o 
 -11   2  11       43.86       42.70      2.17 o 
 -10   2  11       11.24       15.32      1.67 o 
  -9   2  11      103.64       93.92      2.62 o 
  -8   2  11        8.49        7.94      1.45 o 
  -7   2  11      183.64      170.25      3.18 o 
  -6   2  11        4.30       10.70      1.36 o 
  -5   2  11       42.58       41.09      1.75 o 
  -4   2  11      439.52      442.16      4.66 o 
  -3   2  11       80.56       86.73      2.26 o 
  -2   2  11       10.45       10.81      1.34 o 
  -1   2  11      497.96      504.60      4.88 o 
   0   2  11       24.65       22.87      1.56 o 
   1   2  11        2.84        2.23      1.17 o 
   2   2  11        4.96        7.35      1.34 o 
   3   2  11     1091.03     1083.62      7.97 o 
   4   2  11       29.69       27.55      1.78 o 
   5   2  11       15.53       12.17      1.62 o 
   6   2  11        1.72        4.46      1.48 o 
   7   2  11       68.77       75.10      2.67 o 
   8   2  11       11.86       12.06      1.73 o 
   9   2  11        1.84        0.67      1.56 o 
  10   2  11        0.81        4.18      1.75 o 
 -15   3  11        0.57        2.14      1.81 o 
 -14   3  11        9.70       14.90      2.01 o 
 -13   3  11       16.72       17.35      1.95 o 
 -12   3  11       18.63       19.69      2.03 o 
 -11   3  11       68.89       64.46      2.56 o 
 -10   3  11        0.26        0.39      1.48 o 
  -9   3  11       11.13       12.06      1.73 o 
  -8   3  11      122.89      115.71      2.87 o 
  -7   3  11      415.08      367.09      4.66 o 
  -6   3  11       18.32       16.21      1.59 o 
  -5   3  11       13.51        8.89      1.39 o 
  -4   3  11       49.98       50.39      1.95 o 
  -3   3  11       24.48       26.82      1.56 o 
  -2   3  11      380.00      349.92      4.29 o 
  -1   3  11      120.68      115.94      2.65 o 
   0   3  11      249.99      245.52      3.68 o 
   1   3  11       36.79       36.99      1.87 o 
   2   3  11      507.94      518.55      5.44 o 
   3   3  11      209.65      225.16      3.76 o 
   4   3  11      114.82       93.70      2.76 o 
   5   3  11       23.11       22.42      1.89 o 
   6   3  11        8.08        4.90      1.50 o 
   7   3  11        8.39       13.62      1.75 o 
   8   3  11        9.15        8.16      1.73 o 
   9   3  11       12.14       16.21      1.95 o 
 -14   4  11        0.07       -0.53      1.81 o 
 -13   4  11       13.65       14.15      1.98 o 
 -12   4  11        2.32       -0.25      1.70 o 
 -11   4  11        0.18       -1.64      1.64 o 
 -10   4  11      136.89      117.72      3.45 o 
  -9   4  11      163.88      179.20      3.71 o 
  -8   4  11       71.09       80.40      2.65 o 
  -7   4  11        0.06       -0.92      1.48 o 
  -6   4  11        2.18        0.14      1.34 o 
  -5   4  11        4.15        4.60      1.36 o 
  -4   4  11       46.71       46.41      2.03 o 
  -3   4  11       14.39       15.37      1.50 o 
  -2   4  11       26.15       21.56      1.67 o 
  -1   4  11       53.33       64.01      2.23 o 
   0   4  11       46.89       49.08      2.06 o 
   1   4  11        2.79        2.79      1.45 o 
   2   4  11       51.41       56.21      2.31 o 
   3   4  11        0.32        3.37      1.50 o 
   4   4  11        0.68        2.14      1.64 o 
   5   4  11       82.78       77.36      2.70 o 
   6   4  11        0.31        1.39      1.56 o 
   7   4  11        7.60        3.54      1.67 o 
   8   4  11       16.19       19.69      2.06 o 
 -12   5  11        9.40       11.11      1.98 o 
 -11   5  11        0.05        0.89      1.78 o 
 -10   5  11        2.45        9.66      1.75 o 
  -9   5  11      120.67      122.17      3.37 o 
  -8   5  11       26.10       22.95      1.98 o 
  -7   5  11       13.62       11.06      1.75 o 
  -6   5  11        2.77       -1.36      1.53 o 
  -5   5  11       26.14       24.85      1.95 o 
  -4   5  11       37.84       36.66      2.12 o 
  -3   5  11        0.83       -0.95      1.50 o 
  -2   5  11      491.81      456.34      5.58 o 
  -1   5  11        0.00       -1.45      1.45 o 
   0   5  11      171.00      158.38      3.48 o 
   1   5  11       88.34       91.57      2.79 o 
   2   5  11       64.53       68.00      2.56 o 
   3   5  11        0.13        0.97      1.50 o 
   4   5  11       11.27       11.45      1.78 o 
   5   5  11       92.63       99.12      3.12 o 
   6   5  11       17.42       12.78      1.98 o 
   7   5  11        0.20       -1.64      1.64 o 
 -10   6  11       17.91       18.52      2.20 o 
  -9   6  11        0.71        0.70      1.75 o 
  -8   6  11       19.22       22.17      2.09 o 
  -7   6  11        6.27        7.99      1.75 o 
  -6   6  11       10.60        6.13      1.73 o 
  -5   6  11       18.93       18.47      1.95 o 
  -4   6  11       61.10       64.63      2.70 o 
  -3   6  11       76.15       68.75      2.73 o 
  -2   6  11      110.21      107.82      3.18 o 
  -1   6  11       68.19       58.33      2.56 o 
   0   6  11       52.51       41.98      2.28 o 
   1   6  11        2.44        3.59      1.64 o 
   2   6  11        7.19        9.36      1.73 o 
   3   6  11        4.08        2.87      1.70 o 
   4   6  11       42.70       47.49      2.56 o 
   5   6  11       19.91       22.34      2.17 o 
  -6   7  11        3.93        1.87      1.89 o 
  -5   7  11        0.88       -1.09      1.73 o 
  -4   7  11        0.32       -1.67      1.67 o 
  -3   7  11        6.65        4.90      1.73 o 
  -2   7  11       16.64       17.71      2.06 o 
  -1   7  11       23.82       19.86      2.14 o 
   0   7  11       12.53       16.77      1.98 o 
   1   7  11       14.96        9.64      2.03 o 
 -14   0  12       88.49       83.91      2.95 o 
 -12   0  12        1.18        0.56      1.53 o 
 -10   0  12       94.09       80.01      2.59 o 
  -8   0  12       33.09       30.97      1.81 o 
  -6   0  12        3.43        7.24      1.23 o 
  -4   0  12      251.38      260.81      3.68 o 
  -2   0  12      126.72      119.76      2.65 o 
   0   0  12       49.26       41.45      1.87 o 
   2   0  12       50.57       53.79      2.01 o 
   4   0  12       15.08       13.79      1.59 o 
   6   0  12      212.99      187.55      3.76 o 
   8   0  12       13.00       10.03      1.78 o 
  10   0  12       26.80       35.82      2.37 o 
 -15   1  12        4.44        1.56      1.73 o 
 -14   1  12        0.11        1.75      1.73 o 
 -13   1  12       98.81       86.17      2.95 o 
 -12   1  12      136.38      119.33      3.18 o 
 -11   1  12        0.53        1.09      1.59 o 
 -10   1  12       79.29       63.24      2.48 o 
  -9   1  12       78.16       70.04      2.40 o 
  -8   1  12        7.37        5.96      1.48 o 
  -7   1  12      175.83      168.74      3.18 o 
  -6   1  12       64.86       66.66      2.17 o 
  -5   1  12       63.63       72.04      2.15 o 
  -4   1  12       46.07       40.98      1.81 o 
  -3   1  12        2.46        3.62      1.23 o 
  -2   1  12      128.19      118.84      2.67 o 
  -1   1  12      334.20      347.62      4.18 o 
   0   1  12      239.13      237.99      3.60 o 
   1   1  12       20.61       23.17      1.64 o 
   2   1  12       14.89       21.00      1.62 o 
   3   1  12        8.87        8.94      1.42 o 
   4   1  12       13.35       15.63      1.59 o 
   5   1  12        3.35        7.07      1.45 o 
   6   1  12        4.55        0.53      1.42 o 
   7   1  12        1.68        3.23      1.59 o 
   8   1  12       10.17        8.47      1.78 o 
   9   1  12        4.83        0.89      1.70 o 
  10   1  12       14.59       22.42      2.26 o 
 -15   2  12        9.78       12.03      1.87 o 
 -14   2  12       14.91       10.42      2.03 o 
 -13   2  12       45.13       45.07      2.48 o 
 -12   2  12        2.91        0.78      1.75 o 
 -11   2  12        3.27        4.51      1.62 o 
 -10   2  12        1.41        1.87      1.67 o 
  -9   2  12      109.29      112.86      2.87 o 
  -8   2  12        3.71        5.96      1.50 o 
  -7   2  12      144.19      128.43      2.95 o 
  -6   2  12      103.04      102.28      2.56 o 
  -5   2  12       17.71       10.17      1.50 o 
  -4   2  12      155.34      168.42      3.12 o 
  -3   2  12      271.45      285.09      3.93 o 
  -2   2  12      140.94      141.08      2.95 o 
  -1   2  12      256.33      275.63      3.87 o 
   0   2  12        0.41        0.11      1.23 o 
   1   2  12      139.92      143.86      3.04 o 
   2   2  12        2.33        0.50      1.50 o 
   3   2  12        1.90        1.00      1.45 o 
   4   2  12       33.56       39.64      2.06 o 
   5   2  12      102.55      105.81      2.90 o 
   6   2  12       50.08       49.39      2.37 o 
   7   2  12        0.25       -1.53      1.53 o 
   8   2  12        8.15        4.37      1.70 o 
   9   2  12       15.35       16.88      1.98 o 
 -14   3  12        0.27        2.79      1.78 o 
 -13   3  12        0.26       -0.06      1.73 o 
 -12   3  12       69.09       59.81      2.67 o 
 -11   3  12      183.46      192.02      4.01 o 
 -10   3  12        7.63        4.57      1.78 o 
  -9   3  12      142.10      133.07      3.26 o 
  -8   3  12       48.91       44.43      2.34 o 
  -7   3  12        3.24        3.43      1.42 o 
  -6   3  12       18.68       19.27      1.64 o 
  -5   3  12       17.58       19.50      1.62 o 
  -4   3  12        0.70        0.45      1.31 o 
  -3   3  12        0.47       -0.31      1.31 o 
  -2   3  12      463.37      450.59      5.05 o 
  -1   3  12        1.38        3.98      1.36 o 
   0   3  12        0.36        0.89      1.28 o 
   1   3  12       13.50       12.78      1.59 o 
   2   3  12        0.34        0.03      1.45 o 
   3   3  12       89.77      101.32      2.90 o 
   4   3  12       27.56       26.43      1.95 o 
   5   3  12        1.47       -0.22      1.53 o 
   6   3  12       14.28       13.68      1.78 o 
   7   3  12       11.41        6.63      1.78 o 
   8   3  12        0.69       -0.97      1.59 o 
 -13   4  12        9.95       19.61      2.09 o 
 -12   4  12        0.02       -1.48      1.75 o 
 -11   4  12      143.20      141.93      3.73 o 
 -10   4  12      351.38      316.88      5.02 o 
  -9   4  12        0.00       -1.64      1.64 o 
  -8   4  12      101.43       83.02      2.70 o 
  -7   4  12        0.80        4.82      1.62 o 
  -6   4  12       31.69       28.80      2.01 o 
  -5   4  12       87.60       84.16      2.67 o 
  -4   4  12        0.45        1.87      1.48 o 
  -3   4  12      146.76      151.44      3.20 o 
  -2   4  12       13.05       17.44      1.73 o 
  -1   4  12       50.35       52.42      2.28 o 
   0   4  12       49.13       53.43      2.23 o 
   1   4  12        7.18        3.40      1.50 o 
   2   4  12      203.13      197.94      3.79 o 
   3   4  12      106.94      110.49      3.09 o 
   4   4  12       14.06       14.20      1.81 o 
   5   4  12       56.75       56.77      2.59 o 
   6   4  12       10.61        6.32      1.78 o 
   7   4  12        1.19        0.58      1.67 o 
 -11   5  12        0.96        2.12      1.78 o 
 -10   5  12        7.77        4.46      1.95 o 
  -9   5  12       89.08       80.40      2.93 o 
  -8   5  12       28.14       28.69      2.28 o 
  -7   5  12        9.81        8.52      1.73 o 
  -6   5  12        0.01        2.51      1.64 o 
  -5   5  12       48.76       44.87      2.31 o 
  -4   5  12        8.63        7.30      1.64 o 
  -3   5  12       91.78       81.32      2.87 o 
  -2   5  12       20.62       13.76      1.81 o 
  -1   5  12        5.50        7.19      1.64 o 
   0   5  12        8.25        8.13      1.62 o 
   1   5  12       28.49       32.45      2.06 o 
   2   5  12       90.03      104.80      3.18 o 
   3   5  12       45.84       49.16      2.45 o 
   4   5  12        4.37        7.71      1.73 o 
   5   5  12        1.75        0.17      1.64 o 
   6   5  12        0.00       -1.62      1.62 o 
  -9   6  12        3.57        4.21      1.89 o 
  -8   6  12        0.06        1.14      1.75 o 
  -7   6  12        6.88        2.87      1.92 o 
  -6   6  12       14.63       12.26      1.92 o 
  -5   6  12       88.16       92.82      3.09 o 
  -4   6  12       37.95       32.26      2.28 o 
  -3   6  12        6.29        6.57      1.75 o 
  -2   6  12      111.96      113.81      3.29 o 
  -1   6  12        3.28        4.96      1.78 o 
   0   6  12       74.40       78.86      2.95 o 
   1   6  12        2.58        5.01      1.67 o 
   2   6  12        0.08        1.53      1.64 o 
   3   6  12        0.84        5.93      1.78 o 
 -15   0  13       59.35       54.79      2.73 o 
 -13   0  13        9.24       11.53      1.84 o 
 -11   0  13       51.62       63.43      2.51 o 
  -9   0  13      172.34      150.98      3.29 o 
  -7   0  13       86.46       86.73      2.48 o 
  -5   0  13        0.97        0.17      1.28 o 
  -3   0  13       13.30       12.20      1.59 o 
  -1   0  13       90.98       84.22      2.54 o 
   1   0  13      124.90      140.82      3.04 o 
   3   0  13       26.86       27.16      1.89 o 
   5   0  13       27.47       28.30      1.89 o 
   7   0  13       90.21       74.46      2.93 o 
   9   0  13        0.23        2.87      1.78 o 
 -15   1  13       32.97       30.58      2.48 o 
 -14   1  13       14.84       15.60      2.06 o 
 -13   1  13       43.15       42.73      2.42 o 
 -12   1  13        0.44        1.98      1.67 o 
 -11   1  13        1.08       -1.59      1.59 o 
 -10   1  13        5.82        5.07      1.59 o 
  -9   1  13       17.27       16.74      1.73 o 
  -8   1  13        2.98        3.95      1.45 o 
  -7   1  13        4.96        3.48      1.42 o 
  -6   1  13       62.65       58.30      2.14 o 
  -5   1  13       26.51       34.37      1.81 o 
  -4   1  13       42.76       40.39      1.98 o 
  -3   1  13      895.37      910.69      6.98 o 
  -2   1  13       51.40       46.97      2.09 o 
  -1   1  13      517.89      515.90      5.38 o 
   0   1  13       93.49      101.66      2.62 o 
   1   1  13       26.46       22.90      1.70 o 
   2   1  13       47.62       48.44      2.14 o 
   3   1  13       49.92       39.75      2.12 o 
   4   1  13       34.17       35.57      2.06 o 
   5   1  13       29.49       30.28      2.01 o 
   6   1  13        0.97        1.89      1.53 o 
   7   1  13        1.90        4.96      1.59 o 
   8   1  13        1.42        3.68      1.70 o 
 -14   2  13        4.99        3.87      1.87 o 
 -13   2  13        0.02       -1.64      1.64 o 
 -12   2  13       24.67       19.30      2.01 o 
 -11   2  13        3.77        6.49      1.62 o 
 -10   2  13       63.26       57.75      2.51 o 
  -9   2  13      118.66      103.09      3.01 o 
  -8   2  13        3.58        6.41      1.53 o 
  -7   2  13       18.64       15.21      1.70 o 
  -6   2  13       66.70       67.83      2.34 o 
  -5   2  13      189.13      188.53      3.46 o 
  -4   2  13       10.62        8.91      1.48 o 
  -3   2  13       39.11       44.90      2.01 o 
  -2   2  13        8.79       11.36      1.48 o 
  -1   2  13       20.23       23.40      1.81 o 
   0   2  13       49.53       47.61      2.12 o 
   1   2  13       36.72       34.60      2.03 o 
   2   2  13      128.91      137.25      3.23 o 
   3   2  13       48.56       52.70      2.37 o 
   4   2  13       34.46       37.58      2.06 o 
   5   2  13        0.10       -0.31      1.48 o 
   6   2  13        7.77        5.88      1.67 o 
   7   2  13       16.53       16.57      1.92 o 
   8   2  13        1.80        1.78      1.64 o 
 -13   3  13       32.38       29.92      2.45 o 
 -12   3  13       10.52        5.93      1.98 o 
 -11   3  13      181.29      174.27      3.87 o 
 -10   3  13        5.99        2.45      1.81 o 
  -9   3  13      125.72      123.51      3.26 o 
  -8   3  13        5.11        3.59      1.48 o 
  -7   3  13        1.37        0.58      1.53 o 
  -6   3  13      160.38      155.71      3.37 o 
  -5   3  13       39.08       40.11      2.12 o 
  -4   3  13      117.42      111.58      2.90 o 
  -3   3  13      202.90      205.58      3.68 o 
  -2   3  13       13.41       12.73      1.62 o 
  -1   3  13      121.77      121.28      3.01 o 
   0   3  13        9.77       13.01      1.67 o 
   1   3  13      180.62      183.47      3.65 o 
   2   3  13       46.97       49.69      2.34 o 
   3   3  13      122.43      114.65      3.18 o 
   4   3  13        4.14        5.51      1.59 o 
   5   3  13        2.22        5.60      1.64 o 
   6   3  13       44.61       49.36      2.51 o 
   7   3  13        1.50       -1.67      1.67 o 
 -12   4  13        3.45        2.23      1.95 o 
 -11   4  13       43.46       36.88      2.59 o 
 -10   4  13        4.22        7.13      1.87 o 
  -9   4  13       51.17       42.48      2.42 o 
  -8   4  13        0.02       -0.14      1.67 o 
  -7   4  13       11.98        8.22      1.81 o 
  -6   4  13        1.36        3.51      1.56 o 
  -5   4  13       39.06       39.14      2.14 o 
  -4   4  13       85.21       89.76      2.90 o 
  -3   4  13        7.86        4.46      1.59 o 
  -2   4  13       65.76       62.65      2.53 o 
  -1   4  13        0.30       -1.39      1.39 o 
   0   4  13       20.89       16.32      1.84 o 
   1   4  13        0.01        0.22      1.45 o 
   2   4  13        0.05        5.51      1.59 o 
   3   4  13        0.61        2.98      1.75 o 
   4   4  13      129.67      144.63      3.59 o 
   5   4  13        2.93        7.13      1.87 o 
   6   4  13        8.01        5.82      1.84 o 
 -10   5  13        0.03       -1.62      1.75 o 
  -9   5  13       16.76       24.12      2.17 o 
  -8   5  13        4.20        9.78      1.84 o 
  -7   5  13       76.12       86.44      2.98 o 
  -6   5  13       49.59       39.64      2.31 o 
  -5   5  13       18.92       20.53      2.03 o 
  -4   5  13       20.33       18.83      1.98 o 
  -3   5  13       34.32       33.56      2.17 o 
  -2   5  13       17.07       11.92      1.81 o 
  -1   5  13       45.59       51.42      2.40 o 
   0   5  13        1.01        1.87      1.64 o 
   1   5  13       17.93       20.53      2.01 o 
   2   5  13        0.80       -0.64      1.73 o 
   3   5  13        8.51        6.16      1.92 o 
   4   5  13        0.93        4.48      1.73 o 
  -7   6  13        5.36        0.53      1.81 o 
  -6   6  13        1.12        1.87      1.75 o 
  -5   6  13        8.16        5.35      1.81 o 
  -4   6  13        6.96        2.28      1.84 o 
  -3   6  13        6.31        5.93      1.89 o 
  -2   6  13        9.04       14.98      2.01 o 
  -1   6  13       11.18       13.34      1.95 o 
   0   6  13       84.53       94.94      3.23 o 
   1   6  13        4.34        6.32      1.81 o 
 -14   0  14        0.91       -1.73      1.73 o 
 -12   0  14        4.01        7.77      1.84 o 
 -10   0  14       20.39       15.07      1.78 o 
  -8   0  14       82.63       73.41      2.59 o 
  -6   0  14      240.18      237.35      3.99 o 
  -4   0  14      616.84      625.82      6.19 o 
  -2   0  14      193.61      206.83      3.71 o 
   0   0  14      105.77      115.48      2.95 o 
   2   0  14      165.92      181.87      3.65 o 
   4   0  14       98.11      106.59      3.06 o 
   6   0  14        0.38        0.22      1.67 o 
 -14   1  14       29.31       24.43      2.34 o 
 -13   1  14        0.96        1.73      1.81 o 
 -12   1  14       19.27       18.08      2.03 o 
 -11   1  14        6.22       10.58      1.67 o 
 -10   1  14       22.96       20.67      1.89 o 
  -9   1  14        2.49        4.51      1.48 o 
  -8   1  14       13.57       13.81      1.73 o 
  -7   1  14       83.00       81.40      2.65 o 
  -6   1  14        5.48        5.77      1.64 o 
  -5   1  14        0.03       -1.34      1.34 o 
  -4   1  14      447.36      429.24      5.22 o 
  -3   1  14       33.39       30.11      2.03 o 
  -2   1  14      326.55      310.09      4.46 o 
  -1   1  14       17.68       21.28      1.89 o 
   0   1  14      201.71      222.67      3.96 o 
   1   1  14       97.65      104.25      2.95 o 
   2   1  14        0.77        4.21      1.56 o 
   3   1  14        2.25        1.14      1.45 o 
   4   1  14       27.35       25.26      2.09 o 
   5   1  14       20.90       15.93      1.92 o 
   6   1  14       28.02       39.47      2.37 o 
   7   1  14        6.19       11.95      1.87 o 
 -13   2  14        7.70        7.41      1.89 o 
 -12   2  14       40.49       32.03      2.37 o 
 -11   2  14        2.65       -1.64      1.64 o 
 -10   2  14        4.93        0.14      1.62 o 
  -9   2  14        0.88        2.45      1.53 o 
  -8   2  14        6.09        2.45      1.53 o 
  -7   2  14       17.90       24.76      1.84 o 
  -6   2  14       68.60       67.55      2.53 o 
  -5   2  14       24.78       26.99      1.92 o 
  -4   2  14       34.58       36.10      2.06 o 
  -3   2  14       11.86       11.81      1.62 o 
  -2   2  14       26.09       31.89      1.98 o 
  -1   2  14       39.38       39.75      2.17 o 
   0   2  14      960.04     1018.59      8.27 o 
   1   2  14      203.89      208.50      3.99 o 
   2   2  14      137.90      143.24      3.40 o 
   3   2  14        1.05       -1.50      1.50 o 
   4   2  14        0.42       -1.23      1.45 o 
   5   2  14        4.61       10.78      1.73 o 
   6   2  14        0.01       -1.50      1.59 o 
   7   2  14       14.87       19.47      2.14 o 
 -12   3  14       20.97       15.88      2.26 o 
 -11   3  14       60.05       50.03      2.67 o 
 -10   3  14       80.76       65.88      2.79 o 
  -9   3  14        8.50        1.48      1.64 o 
  -8   3  14       14.13       10.56      1.84 o 
  -7   3  14        3.84        5.79      1.64 o 
  -6   3  14       14.53        9.53      1.73 o 
  -5   3  14        6.91        5.93      1.70 o 
  -4   3  14       53.44       50.08      2.31 o 
  -3   3  14      118.30      120.28      3.09 o 
  -2   3  14       31.48       26.80      1.95 o 
  -1   3  14        2.21        1.23      1.56 o 
   0   3  14        0.36       -1.53      1.53 o 
   1   3  14       44.01       43.76      2.26 o 
   2   3  14       37.26       41.87      2.26 o 
   3   3  14        5.59        5.74      1.67 o 
   4   3  14        0.70        1.06      1.50 o 
   5   3  14        0.13       -1.67      1.67 o 
   6   3  14       28.38       37.05      2.42 o 
 -11   4  14       45.99       40.67      2.67 o 
 -10   4  14       59.59       48.25      2.65 o 
  -9   4  14      116.69      105.31      3.32 o 
  -8   4  14       14.20       13.56      1.95 o 
  -7   4  14       26.30       23.95      2.09 o 
  -6   4  14        3.51       -0.39      1.59 o 
  -5   4  14        6.14        7.21      1.70 o 
  -4   4  14       59.07       66.07      2.56 o 
  -3   4  14        0.24       -0.75      1.62 o 
  -2   4  14       35.69       33.95      2.23 o 
  -1   4  14        0.17        2.14      1.62 o 
   0   4  14       44.75       46.35      2.45 o 
   1   4  14       25.41       24.07      2.12 o 
   2   4  14        4.48        7.83      1.67 o 
   3   4  14        1.36       -1.70      1.70 o 
   4   4  14        0.03       -0.08      1.70 o 
  -9   5  14        8.03        9.22      2.01 o 
  -8   5  14        3.11        0.31      1.75 o 
  -7   5  14        6.24        9.27      1.89 o 
  -6   5  14        0.96        0.25      1.73 o 
  -5   5  14        4.18        1.87      1.64 o 
  -4   5  14        0.03       -1.59      1.59 o 
  -3   5  14        6.23        8.83      1.95 o 
  -2   5  14       10.96       13.81      2.03 o 
  -1   5  14        0.20        0.14      1.67 o 
   0   5  14        7.07       10.17      1.89 o 
   1   5  14       30.57       38.47      2.40 o 
   2   5  14       99.32      104.30      3.48 o 
 -13   0  15        0.18        0.47      1.84 o 
 -11   0  15        0.14        5.68      1.62 o 
  -9   0  15      129.91      124.85      3.32 o 
  -7   0  15      253.89      235.29      4.24 o 
  -5   0  15      270.77      279.57      4.49 o 
  -3   0  15       51.12       59.42      2.45 o 
  -1   0  15       38.69       36.13      2.12 o 
   1   0  15        7.67        8.88      1.56 o 
   3   0  15       32.75       31.31      2.17 o 
   5   0  15        0.09        0.17      1.73 o 
 -13   1  15        0.02        2.59      1.75 o 
 -12   1  15        1.47       -0.14      1.73 o 
 -11   1  15        3.20        6.82      1.75 o 
 -10   1  15        2.16       -1.56      1.56 o 
  -9   1  15        3.52        7.02      1.70 o 
  -8   1  15        0.56        0.25      1.56 o 
  -7   1  15       50.12       45.38      2.28 o 
  -6   1  15        4.40        3.26      1.59 o 
  -5   1  15       31.42       28.16      2.01 o 
  -4   1  15       46.67       47.13      2.26 o 
  -3   1  15       63.41       61.67      2.40 o 
  -2   1  15       14.57       20.58      1.92 o 
  -1   1  15       17.26       16.02      1.89 o 
   0   1  15        9.30        8.27      1.67 o 
   1   1  15        1.45       -0.39      1.64 o 
   2   1  15       10.02        7.91      1.73 o 
   3   1  15       15.02       10.28      1.73 o 
   4   1  15       11.33       12.90      1.92 o 
   5   1  15       64.13       70.17      2.90 o 
   6   1  15        2.30        3.48      1.81 o 
 -12   2  15       25.53       25.29      2.28 o 
 -11   2  15        0.81        1.62      1.70 o 
 -10   2  15       36.48       43.54      2.45 o 
  -9   2  15        0.70       -1.56      1.56 o 
  -8   2  15       52.29       46.85      2.40 o 
  -7   2  15       54.50       62.95      2.59 o 
  -6   2  15        1.23       -1.56      1.56 o 
  -5   2  15      211.95      212.58      4.01 o 
  -4   2  15       16.05       21.67      1.92 o 
  -3   2  15      141.40      150.88      3.45 o 
  -2   2  15        0.65        3.70      1.53 o 
  -1   2  15        6.31       -1.67      1.67 o 
   0   2  15       15.81       20.36      1.98 o 
   1   2  15       37.26       22.81      2.09 o 
   2   2  15       10.05       10.83      1.84 o 
   3   2  15       40.50       45.35      2.40 o 
   4   2  15        1.22        0.19      1.67 o 
   5   2  15        0.64        3.82      1.70 o 
 -11   3  15      117.95      112.11      3.65 o 
 -10   3  15        0.38       -0.97      1.84 o 
  -9   3  15       10.47       11.92      1.92 o 
  -8   3  15        2.90        1.92      1.73 o 
  -7   3  15       11.14        8.36      1.78 o 
  -6   3  15        5.36        6.16      1.78 o 
  -5   3  15       25.21       33.20      2.20 o 
  -4   3  15       13.15       14.79      1.84 o 
  -3   3  15        0.61       -0.22      1.53 o 
  -2   3  15        1.67        4.93      1.59 o 
  -1   3  15        0.02        0.31      1.64 o 
   0   3  15        1.53        2.62      1.64 o 
   1   3  15        0.09        3.73      1.62 o 
   2   3  15       20.96       20.33      2.09 o 
   3   3  15        6.26        0.92      1.78 o 
   4   3  15       28.99       30.56      2.34 o 
 -10   4  15       10.86        5.60      2.06 o 
  -9   4  15        0.37        2.84      1.75 o 
  -8   4  15        3.05        1.34      1.87 o 
  -7   4  15        3.13        3.45      1.78 o 
  -6   4  15       22.48       25.60      2.23 o 
  -5   4  15       31.21       40.50      2.42 o 
  -4   4  15       52.62       47.74      2.53 o 
  -3   4  15       35.58       37.55      2.26 o 
  -2   4  15        7.20       10.89      1.81 o 
  -1   4  15        0.66        0.61      1.64 o 
   0   4  15        1.60       -1.39      1.64 o 
   1   4  15       15.43       14.12      2.01 o 
   2   4  15        0.53        2.31      1.75 o 
   3   4  15       11.89        9.19      1.95 o 
  -7   5  15        0.56        3.26      1.84 o 
  -6   5  15       20.72       23.54      2.14 o 
  -5   5  15       12.65       21.11      2.17 o 
  -4   5  15       15.47       14.62      2.12 o 
  -3   5  15        3.30        2.87      1.87 o 
  -2   5  15        0.31        0.53      1.78 o 
  -1   5  15       40.80       43.37      2.62 o 
   0   5  15       10.67       15.68      2.26 o 
 -12   0  16       19.85       21.92      2.12 o 
 -10   0  16       10.03       12.45      1.98 o 
  -8   0  16      106.97      110.77      3.23 o 
  -6   0  16       17.61       14.04      1.89 o 
  -4   0  16       50.13       57.94      2.56 o 
  -2   0  16      204.07      215.66      4.18 o 
   0   0  16        0.04        0.75      1.59 o 
   2   0  16       13.87       19.58      1.89 o 
   4   0  16       11.18       11.00      2.09 o 
 -12   1  16        3.91        7.99      1.89 o 
 -11   1  16        1.85       -1.73      1.73 o 
 -10   1  16        1.07        5.85      1.73 o 
  -9   1  16       16.73       14.82      1.92 o 
  -8   1  16       30.18       25.54      2.14 o 
  -7   1  16       31.23       27.05      2.03 o 
  -6   1  16       11.57       12.59      1.87 o 
  -5   1  16       11.80        9.69      1.73 o 
  -4   1  16       10.73       13.45      1.81 o 
  -3   1  16        1.71        4.34      1.64 o 
  -2   1  16        0.90        3.06      1.64 o 
  -1   1  16       94.19       97.67      3.09 o 
   0   1  16       32.63       32.28      2.26 o 
   1   1  16        2.04       -0.45      1.67 o 
   2   1  16        8.88        9.61      1.75 o 
   3   1  16        0.27        0.17      1.64 o 
   4   1  16        0.01        3.12      1.67 o 
 -11   2  16        7.10        4.73      2.01 o 
 -10   2  16        0.20       -1.70      1.70 o 
  -9   2  16       20.14       15.82      2.06 o 
  -8   2  16        1.58        0.00      1.64 o 
  -7   2  16        0.02        2.59      1.59 o 
  -6   2  16        2.78        3.40      1.64 o 
  -5   2  16        7.50        7.41      1.84 o 
  -4   2  16        5.47        2.65      1.67 o 
  -3   2  16       63.08       61.20      2.62 o 
  -2   2  16        8.07       12.39      1.92 o 
  -1   2  16       43.80       34.73      2.31 o 
   0   2  16       55.91       69.75      2.79 o 
   1   2  16        1.97        6.29      1.67 o 
   2   2  16       39.87       33.09      2.37 o 
   3   2  16        0.62       -1.64      1.64 o 
 -10   3  16        1.78        4.62      2.01 o 
  -9   3  16        2.49        0.92      1.78 o 
  -8   3  16        1.53       -1.73      1.73 o 
  -7   3  16        1.05        8.97      1.78 o 
  -6   3  16        4.13        3.73      1.75 o 
  -5   3  16        0.40        2.40      1.70 o 
  -4   3  16       77.21       77.11      2.90 o 
  -3   3  16        0.47        4.46      1.75 o 
  -2   3  16       65.26       75.16      2.87 o 
  -1   3  16       24.47       19.11      2.09 o 
   0   3  16        5.38        1.59      1.78 o 
   1   3  16       13.15       11.53      1.89 o 
   2   3  16        3.10        7.35      1.78 o 
  -8   4  16        4.41        8.91      1.95 o 
  -7   4  16        2.41        6.85      1.84 o 
  -6   4  16        0.87        2.40      1.81 o 
  -5   4  16       25.01       30.53      2.34 o 
  -4   4  16        6.35        3.79      1.92 o 
  -3   4  16       23.88       28.94      2.28 o 
  -2   4  16       24.36       26.04      2.37 o 
  -1   4  16       12.60       15.18      2.12 o 
   0   4  16       10.77        5.85      1.95 o 
  -9   0  17       16.24       14.82      2.06 o 
  -7   0  17       21.26       29.27      2.26 o 
  -5   0  17       30.62       37.16      2.31 o 
  -3   0  17       26.28       27.88      2.23 o 
  -1   0  17        1.05        5.93      1.84 o 
   1   0  17        4.98        9.08      1.98 o 
 -10   1  17        3.67       -1.84      1.84 o 
  -9   1  17        2.60       -1.78      1.78 o 
  -8   1  17        0.48       -0.36      1.67 o 
  -7   1  17       18.08       19.47      2.03 o 
  -6   1  17        2.01        5.10      1.73 o 
  -5   1  17        0.35        4.07      1.67 o 
  -4   1  17       30.36       35.63      2.26 o 
  -3   1  17       53.05       57.05      2.73 o 
  -2   1  17       13.01       19.91      2.17 o 
  -1   1  17        4.26        9.64      1.92 o 
   0   1  17       27.24       35.43      2.34 o 
   1   1  17       24.82       26.66      2.23 o 
   2   1  17        2.00        3.09      1.78 o 
  -9   2  17        7.82        5.49      1.87 o 
  -8   2  17        0.00        4.32      1.73 o 
  -7   2  17        9.20       13.40      2.01 o 
  -6   2  17       34.50       32.34      2.37 o 
  -5   2  17        1.08        4.65      1.75 o 
  -4   2  17       17.19       20.58      2.12 o 
  -3   2  17       37.19       39.64      2.45 o 
  -2   2  17       86.92       94.41      3.29 o 
  -1   2  17        0.16        2.03      1.81 o 
   0   2  17       10.49        6.74      1.89 o 
   1   2  17        2.77        2.84      1.78 o 
  -7   3  17        0.11       -1.87      1.87 o 
  -6   3  17       97.17      102.07      3.43 o 
  -5   3  17        9.95        9.11      2.03 o 
  -4   3  17       21.45       19.91      2.17 o 
  -3   3  17        3.80        0.81      1.89 o 
  -2   3  17       20.56       24.26      2.37 o 
  -1   3  17        6.74        4.43      1.81 o 
  -8   0  18       25.98       28.63      2.34 o 
  -6   0  18       34.17       36.41      2.53 o 
  -4   0  18        6.02        4.76      2.03 o 
  -2   0  18      207.77      250.65      4.96 o 
  -7   1  18        0.11        3.31      1.87 o 
  -6   1  18        4.48       -0.03      1.92 o 
  -5   1  18        2.22        3.79      1.75 o 
  -4   1  18        2.73        3.43      1.92 o 
  -3   1  18       15.07       13.15      2.14 o 
  -2   1  18       87.45      101.18      3.43 o 
  -1   1  18       14.39       13.01      2.14 o 
  -5   2  18        1.30       -1.81      1.81 o 
  -4   2  18        2.14        4.26      2.03 o 
  -3   2  18        0.57        0.86      1.75 o 
                                                 
